# Supplementary material for: Evaluating the diagnostic utility of the slide agglutination method for brucellosis in Saudi Arabia: A retrospective study at International Medical Center, Jeddah, Saudi Arabia
Source: PLoS Negl Trop Dis. 2025 Oct 6;19(10):e0013206. doi: 10.1371/journal.pntd.0013206 (PMC12500134; doi:10.1371/journal.pntd.0013206)
Supplement: S1 Raw Data — (XLSX) [file pntd.0013206.s001.xlsx]

## Sheet: neg brucella
MRN	DATE brucella ag test	brucella Ag test	TURN AROUND TIME AG IN HRS	brucella blood culture positive	TURN AROUND TIME BLODD CULTURE IN HRS	brucella antibody test	TURN AROUND TIME SEROLOGY TES	brucellosis exclude - alternative diagnosis
421571	2018-01-03	negative	1	negative	141	not done	n/a	acute pharyngitis
191954	2018-08-01	negative	1	negative	75	not done	N/a	acute pharyngitis
271915	2018-10-01	negative	4	negative	78	not done	N/a	Psoas muscle hematoma
422876	27/1/2018	negative	2	not done	n/a	not done	N/a	Adenovirus infection
321446	28/1/2018	negative	2	not done	n/a	not done	N/a	Urinary tract infection
260183	29/1/2018	negative	3	negative	81	not done	N/a	Acute tonsillitis
67205	31/1/2018	negative	2	negative	75	not done	N/a	urinary tract infection
309908	31/1/2018	negative	1	negative	125	negative	72	urinary tract infection
479648	2018-07-02	negative	1	negative	78	negative	72	pneumonia
429296	2018-07-02	negative	1	negative	85	negative	72	myeloproliferative disorder
481208	2018-10-02	negative	2	negative	56	negative	72	inflammatory bowel disease
160026	2018-11-02	negative	1	negative	89	not done	n/a	upper respiratory tract infection
70751	15/2/2018	negative	2	negative	147	negative	72	cholecystitis
201748	15/2/2018	negative	2	not done	n/a	not done	n/a	gastroenteritis
138087	17/2/2018	negative	1	negative	76	negative	38	acute pharyngitis
442114	21/2/2018	negative	2	not done	n/a	not done	n/a	Acute tonsillitis
432973	21/2/2018	negative	1	not done	n/a	not done	n/a	acute pharyngitis
192242	22/2/2018	negative	3	not done	n/a	not done	n/a	polyneuropathy
24992	25/2/2018	negative	3	negative	168	negative	72	gastroenteritis
482161	26/2/2018	negative	1	not done	n/a	not done	n/a	Urinary tract infection
320265	26/2/2018	negative	1	negative	146	not done	n/a	upper respiratory tract infection
252435	27/2/2018	negative	1	not done	n/a	negative	264	gastroenteritis
453438	27/2/2018	negative	1	not done	n/a	not done	n/a	Acute tonsillitis
334359	28/2/2018	negative	2	negative	144	not done	n/a	acute pharyngitis
399828	28/2/2018	negative	1	not done	n/a	not done	n/a	upper respiratory tract infection
414511	2018-02-03	negative	1	negative	144	not done	n/a	upper respiratory tract infection
459505	2018-04-03	negative	1	negative	159	not done	n/a	gastroenteritis
194127	2018-06-03	negative	2	negative	148	negative	72	cellulitis
386795	2018-08-03	negative	2	negative	120	not done	n/a	Urinary tract infection
162555	20/3/2018	negative	1	not done	n/a	not done	n/a	acute laryngitis
208052	21/3/2018	negative	1	negative	168	negative	186	non-hodgkin lymphoma
485859	14/11/2018	negative	2	not done	n/a	not done	n/a	multiple sclerosis
150477	2018-03-28	negative	2	not done	n/a	not done	n/a	EBV infectious mononucleosis
30290	2018-03-30	negative	2	negative	120	not done	n/a	upper respiratory tract infection
411695	2018-03-30	negative	2	negative	144	negative	96	urinary tract infection
322124	2018-03-31	negative	1	not done	n/a	not done	na	acute pharyngitis
365280	2018-04-01	negative	1	negative	72	not done	na	Acute tonsillitis
386813	2018-04-01	negative	2	not done	n/a	not done	n/a	upper respiratory tract infection
263048	2018-04-05	negative	2	not done	n/a	not done	n/a	gastroenteritis
427724	2018-04-06	negative	2	not done	n/a	not done	n/a	otitis media
239642	2018-04-08	negative	3	not done	n/a	negative	144	gastroenteritis
485354	2018-04-08	negative	3	negative	100	not done	n/a	upper respiratory tract infection
164453	2018-04-08	negative	2	negative	96	not done	n/a	rheumatoid arthritis
245117	2018-04-17	negative	2	negative	144	not done	n/a	not mentioned
253775	2018-04-17	negative	2	negative	185	negative	150	sinusitis
433627	2018-04-28	negative	2	negative	148	negative	250	arthritis
489194	2018-04-20	negative	1	negative	116	not done	n/a	arthritis
16850	2018-04-22	negative	2	negative	154	negative	285	encephalitis
476191	2018-04-22	negative	3	negative	120	not done	n/a	upper respiratory tract infection
490079	2018-04-28	negative	1	negative	96	negative	120	acute pharyngitis
486880	2018-04-29	negative	2	negative	96	negative	120	upper respiratory tract infection
484261	2018-05-19	negative	1	not done	n/a	negative	250	sacroiliitis
151869	2018-05-01	negative	1	not done	n/a	negative	152	gastroenteritis
111046	2018-05-04	negative	3	negative	120	negative	158	urinary tract infection
370217	2018-05-07	negative	2	negative	195	negative	72	acute bronchitits
130239	2018-05-07	negative	2	negative	100	negative	82	asthma exacerbation
491003	2018-05-10	negative	2	not done	n/a	negative	168	pneumonia
346296	2018-05-10	negative	3	not done	n/a	negative	92	folliculitis
114445	2018-05-11	negative	1	negative	72	negative	144	arthritis
443842	2018-05-11	negative	2	not done	n/a	not done	n/a	dengue fever
314966	2018-05-14	negative	1	not done	n/a	not done	n/a	urinary tract infection
329687	2018-05-22	negative	2	negative	96	not done	n/a	pneumonia
492879	2018-05-25	negative	1	not done	n/a	not done	n/a	upper respiratory tract infection
451697	2018-06-04	negative	2	negative	144	not done	n/a	acute pharyngitis
438999	2018-06-07	negative	1	not done	n/a	not done	n/a	upper respiratory tract infection
198235	2018-06-09	negative	2	negative	156	negative	125	asthma exacerbation
466172	2018-06-20	negative	2	not done	n/a	not done	n/a	septic arthritis
81283	2018-06-21	negative	1	negative	105	negative	112	influenza B
332417	2018-06-21	negative	2	negative	72	negative	76	Influenza A
489721	2018-06-24	negative	2	negative	360	negative	82	colitis
206588	2018-06-26	negative	2	negative	250	negative	148	urinary tract infection
6822	2018-06-28	negative	1	negative	192	negative	168	pneumonia
323592	2018-07-05	negative	2	not done	n/a	negative	122	upper respiratory tract infection
118498	2018-07-06	negative	1	negative	98	negative	48	pyelonephritis
496870	2018-07-05	negative	2	not done	n/a	not done	n/a	acute bronchitis
89810	2018-07-09	negative	2	negative	192	not done	n/a	upper respiratory tract infection
184157	2018-07-15	negative	1	not done	n/a	not done	n/a	dengue fever
174327	2018-07-16	negative	2	not done	n/a	not done	n/a	acute hepatitis
497072	2018-07-17	negative	1	negative	100	negative	58	pneumonia
109316	2018-07-20	negative	2	negative	96	not done	n/a	septic arthritis
238526	2018-07-21	negative	2	negative	185	not done	n/a	upper respiratory tract infection
204246	2018-07-22	negative	2	negative	142	negative	89	acute pharyngitis
147882	2018-07-23	negative	2	negative	189	not done	n/a	pneumonia
88432	2018-07-24	negative	2	not done	n/a	negative	145	urinary tract infection
168006	2018-07-28	negative	1	negative	86	not done	n/a	dengue fever
205645	2018-07-29	negative	2	negative	96	not done	n/a	urinary tract infection
458677	2018-07-29	negative	3	negative	154	not done	n/a	upper respiratory tract infection
113215	2018-07-30	negative	1	not done	n/a	not done	n/a	acute tonsillitis
310317	2018-07-30	negative	2	not done	n/a	not done	n/a	arthritis
164267	2018-07-31	negative	2	negative	76	negative	48	enteric fever
16621	2018-08-01	negative	1	not done	n/a	not done	n/a	urinary tract infection
500015	2018-08-02	negative	2	negative	102	not done	n/a	gastroenteritis
496063	2018-08-02	negative	2	not done	n/a	not done	n/a	abscesses
220473	2018-08-06	negative	1	negative	148	not done	n/a	gastroenteritis
185010	2018-08-07	negative	2	not done	n/a	negative	116	acute tonsillitis
77284	2018-08-08	negative	2	negative	108	negative	36	still disease
411122	2018-08-09	negative	2	negative	126	negative	152	upper respiratory tract infection
500911	2018-08-10	negative	2	not done	n/a	negative	56	arthritis
501096	2018-08-12	negative	3	negative	144	negative	244	kawasaki disease
284237	2018-08-17	negative	2	negative	126	not done	n/a	urinary tract infection
502038	2018-08-25	negative	1	negative	148	negative	72	tuberculosis
502196	2018-08-28	negative	1	negative	148	negative	122	gastroenteritis
178593	2018-08-28	negative	2	negative	100	negative	112	osteomyelitis
466072	2018-08-30	negative	2	not done	n/a	negative	78	osteomyelitis
502123	2018-08-30	negative	2	negative	128	negative	76	gastroenteritis
53207	2018-08-31	negative	2	negative	240	not done	n/a	urinary tract infection
184219	2018-09-03	negative	2	negative	185	negative	145	osteomyelitis
266931	2018-09-09	negative	2	negative	210	negative	74	common cold
358497	2018-09-12	negative	2	negative	76	negative	145	urinary tract infection
151849	2018-09-12	negative	2	negative	100	negative	156	upper respiratory tract infection
78884	2018-09-18	negative	3	not done	n/a	negative	192	orchitis
67868	2018-09-23	negative	2	not done	n/a	negative	87	pneumonia
347191	2018-09-24	negative	2	negative	96	negative	7	meningitis
278903	2018-09-29	negative	2	not done	n/a	not done	n/a	scabies
296930	2018-09-30	negative	2	not done	n/a	negative	112	pneumonia
505111	1/101/2018	negative	2	not done	n/a	not done	n/a	upper respiratory tract infection
488849	1/101/2018	negative	2	negative	76	negative	6	pneumonia
506033	2018-10-03	negative	2	negative	96	negative	74	urinary tract nfection
361688	2018-10-07	negative	2	negative	120	negative	192	acute tonsillitis
159535	2018-10-10	negative	2	not done	n/a	negative	144	influnza B
188394	2018-10-11	negative	1	not done	n/a	not done	n/a	tuberculosis
419007	2018-10-14	negative	2	negative	146	not done	n/a	acute pharyngitis
51542	2018-10-14	negative	1	negative	96	not done	n/a	acute cholecystitis
261142	2018-10-15	negative	2	not done	n/a	not done	n/a	upper respiratory tract infection
390969	2018-10-24	negative	2	not done	n/a	not done	n/a	pneumonia
62900	2018-11-25	negative	2	not done	n/a	not done	n/a	hyperuricemia
75875	2018-10-16	negative	2	negative	98	not done	n/a	Acute pharyngitis
59484	2018-10-21	negative	1	negative	145	negative	78	upper respiratory tract infection
478859	21/10/0208	negative	1	not done	n/a	not done	n/a	orchitis
451575	2018-10-23	negative	2	negative	120	not done	n/a	upper respiratory tract infection
465706	2018-10-23	negative	2	negative	98	not done	n/a	urinary tract nfection
481182	2018-10-23	negative	1	negative	96	not done	n/a	acute bronchitis
186005	2018-10-27	negative	2	negative	148	negative	48	sinusitis
169593	2018-11-14	negative	2	not done	n/a	negative	265	upper respiratory tract infection
305393	2018-10-29	negative	2	not done	n/a	not done	n/a	upper respiratory tract infection
139058	2018-11-03	negative	2	negative	192	not done	n/a	urinary tract nfection
345971	2018-11-04	negative	2	negative	92	negative	125	upper respiratory tract infection
379600	2018-11-10	negative	1	negative	72	negative	24	infective endocarditis
75678	2018-11-10	negative	1	negative	82	negative	4	pancreatitis
403917	2018-11-10	negative	1	negative	142	not done	n/a	otitis media
164723	2018-11-13	negative	2	negative	140	not done	n/a	arthritis
462945	2018-11-13	negative	2	not done	n/a	not done	n/a	upper respiratory tract infection
510731	2018-11-15	negative	2	negative	122	not done	n/a	urinary tract infection
446013	2018-11-19	negative	2	negative	95	not done	n/a	herpes zoster
439899	2018-11-21	negative	2	negative	122	negative	78	upper respiratory tract infection
146381	2018-11-25	negative	2	not done	n/a	negative	246	influnza B
414504	2018-11-26	negative	2	negative	48	not done	n/a	gastroenteritis
511487	2018-11-26	negative	2	negative	146	not done	n/a	upper respiratory tract infection
309162	2018-11-28	negative	2	negative	122	negative	122	pneumonia
30762	2018-12-01	negative	1	not done	n/a	negative	78	gastroenteritis
284037	2018-11-29	negative	1	negative	144	not done	n/a	urinary tract infection
180414	2018-11-28	negative	1	negative	146	not done	n/a	upper respiratory tract infection
459220	2018-11-29	negative	2	negative	186	not done	n/a	acute pharyngitis
111073	2018-12-04	negative	1	not done	n/a	not done	n/a	osteomyelitis
511910	2018-12-07	negative	2	negative	122	not done	n/a	gastroenteritis
275436	2018-12-11	negative	2	negative	96	negative	8	gastroenteritis
455636	2018-12-10	negative	2	negative	168	not done	n/a	typhoid fever
480795	2018-12-12	negative	2	not done	n/a	not done	n/a	acute pharyngitis
389585	2018-12-12	negative	1	not done	n/a	not done	n/a	acute pharyngitis
418110	2018-12-12	negative	2	negative	96	not done	n/a	upper respiratory tract infection
299958	2018-12-16	negative	2	not done	n/a	not done	n/a	upper respiratory tract infection
309223	2018-12-16	negative	2	negative	120	not done	n/a	influnza B
513884	2018-12-16	negative	2	negative	165	negative	185	arthritis
513866	2018-12-17	negative	1	negative	98	not done	n/a	urinary tract infection
434630	2018-12-18	negative	1	not done	n/a	not done	n/a	acute pharyngitis
440416	2018-12-20	negative	1	negative	120	not done	n/a	upper respiratory tract infection
301839	2018-12-20	negative	1	negative	92	not done	n/a	acute pharyngitis
163010	2018-12-30	negative	2	negative	86	negative	165	upper respiratory tract infection
514402	2018-12-22	negative	2	negative	146	not done	n/a	pneumonia
438183	2018-12-23	negative	1	negative	146	not done	n/a	upper respiratory tract infection
31553	2018-12-24	negative	1	negative	143	negative	73	sinusitis
425790	2019-04-02	negative	2	negative	146	not done	n/a	upper respiratory tract infection
69166	2018-12-26	negative	2	negative	120	not done	n/a	osteomyelitis
165503	2018-12-29	negative	2	not done	n/a	negative	192	upper respiratory tract infection
59971	2019-02-03	negative	2	not done	n/a	negative	5	influnza B
167401	2019-02-03	negative	1	negative	192	not done	n/a	acute pharyngitis
368969	2019-02-06	negative	1	negative	72	not done	n/a	upper respiratory tract infection
184549	2019-02-08	negative	1	not done	n/a	not done	n/a	acute pharyngitis
424028	2018-02-10	negative	2	not done	n/a	not done	n/a	acute tonsillitis
483221	2019-02-11	negative	1	negative	96	not done	n/a	gastroenteritis
513294	2019-02-12	negative	2	negative	144	negative	196	pneumonia
489440	2019-02-18	negative	2	negative	96	negative	185	orchitis
168858	2019-02-19	negative	1	negative	96	not done	n/a	upper respiratory tract infection
	2019-02-17	negative	1	negative	94	not done	n/a	acute pharyngitis
518799	19/2/0219	negative	2	not done	n/a	negative	336	orchitis
446667	2019-02-24	negative	2	negative	143	not done	n/a	upper respiratory tract infection
325743	2019-02-26	negative	1	negative	85	negative	146	gastroenteritis
288177	2019-02-25	negative	1	negative	96	not done	n/a	upper respiratory tract infection
399563	2019-02-28	negative	2	negative	168	not done	n/a	upper respiratory tract infection
244751	2019-03-04	negative	1	negative	96	not done	n/a	acute pharyngitis
489830	2019-03-04	negative	1	negative	120	not done	n/a	upper respiratory tract infection
349796	2019-03-04	negative	2	negative	90	not done	n/a	otitis media
498255	2019-03-07	negative	1	negative	85	not done	n/a	upper respiratory tract infection
31058	2019-03-07	negative	2	negative	95	negative	93	gastroenteritis
380846	2019-03-12	negative	1	negative	72	not done	n/a	upper respiratory tract infection
271462	2019-03-12	negative	1	not done	n/a	not done	n/a	upper respiratory tract infection
447858	2019-03-14	negative	1	negative	144	not done	n/a	upper respiratory tract infection
367090	2019-03-16	negative	1	negative	120	negative	216	upper respiratory tract infection
492620	2019-03-17	negative	2	negative	120	negative	192	allergic rhinitis
523149	2019-03-21	negative	2	not done	n/a	negative	122	gastroenteritis
450419	2019-03-24	negative	2	negative	110	negative	85	urinary tract infection
523295	2019-03-26	negative	1	negative	120	not done	n/a	gastroenteritis
346720	2019-03-27	negative	1	negative	86	not done	n/a	upper respiratory tract infection
411942	2019-03-27	negative	1	negative	125	not done	n/a	upper respiratory tract infection
490914	2019-03-27	negative	2	not done	n/a	negative	185	syphilis
491065	2019-03-28	negative	2	not done	n/a	negative	156	dengue fever
237918	2019-03-29	negative	1	negative	120	negative	96	pneumonia
356296	2019-03-31	negative	2	negative	144	not done	n/a	upper respiratory tract infection
524428	2019-04-01	negative	2	not done	n/a	negative	144	urinary tract infection
424327	2019-04-03	negative	2	not done	n/a	not done	n/a	upper respiratory tract infection
509328	2019-04-06	negative	2	not done	n/a	negative	48	urinary tract infection
352219	2019-04-09	negative	2	negative	96	negative	245	urinary tract infection
289558	2019-04-10	negative	1	not done	n/a	not done	n/a	gastroenteritis
525476	2019-04-13	negative	2	not done	n/a	not done	n/a	upper respiratory tract infection
495281	2019-04-14	negative	2	negative	122	not done	n/a	urinary tract infection
20847	2019-04-14	negative	2	negative	145	negative	72	upper respiratory tract infection
525534	2019-04-16	negative	2	negative	24	negative	192	pneumonia
432793	2019-04-17	negative	1	negative	96	not done	n/a	upper respiratory tract infection
100102	2019-04-17	negative	2	not done	n/a	negative	124	upper respiratory tract infection
352205	2019-04-21	negative	2	not done	n/a	not done	n/a	upper respiratory tract infection
56048	2019-04-22	negative	1	not done	n/a	negative	6	urinary tract infection
414102	2019-04-24	negative	1	not done	n/a	negative	96	urinary tract infection
526554	2019-04-24	negative	2	negative	48	negative	142	upper respiratory tract infection
11677	2019-04-24	negative	2	negative	120	negative	192	pneumonia
525619	2019-04-27	negative	1	negative	98	negative	12	dengue fever
229370	2019-04-28	negative	2	negative	95	not done	n/a	leishmaniasis
147628	2019-04-28	negative	2	negative	96	negative	42	pyelonephritis
526587	2019-04-28	negative	2	negative	120	negative	103	urinary tract infection
139462	2019-04-30	negative	2	negative	120	negative	85	influenza
338208	2019-05-01	negative	2	negative	118	negative	145	relapsing fever
498642	2019-05-01	negative	1	negative	144	not done	n/a	acute pharyngitis
59293	2019-05-03	negative	1	negative	144	negative	72	pneumonia
518941	2019-05-05	negative	2	negative	125	not done	n/a	upper respiratory tract infection
137949	2019-05-07	negative	2	negative	169	negative	168	upper respiratory tract infection
527760	2019-05-08	negative	2	negative	144	not done	n/a	gastroenteritis
336125	2019-05-08	negative	1	negative	245	negative	192	upper respiratory tract infection
527593	2019-05-08	negative	2	negative	195	negative	165	osteomyelitis
27488	2019-05-09	negative	1	negative	85	negative	72	urinary tract infection
385859	2019-05-10	negative	2	not done	n/a	negative	24	urinary tract infection
4588	2019-05-12	negative	1	negative	144	not done	n/a	upper respiratory tract infection
510986	2019-05-15	negative	1	negative	120	negative	52	otitis media
456763	2019-05-19	negative	2	negative	125	negative	85	urinary tract infection
524505	25/52019	negative	2	negative	195	not done	n/a	urinary tract infection
464137	2019-05-22	negative	2	negative	125	negative	150	osteomyelitis
157377	2019-05-29	negative	2	negative	135	negative	132	febrile neutropnia
55287	2019-05-30	negative	2	negative	155	negative	85	cellulitis
190340	2019-06-01	negative	1	not done	n/a	negative	24	upper respiratory tract infection
63653	2019-06-01	negative	2	negative	48	not done	n/a	upper respiratory tract infection
202159	2019-06-03	negative	1	negative	93	negative	185	urinary tract infection
530497	2019-06-14	negative	2	negative	24	negative	144	gastroenteritis
343244	2019-06-19	negative	2	negative	48	negative	144	upper respiratory tract infection
71366	2019-06-22	negative	2	not done	n/a	negative	96	osteomyelitis
6788	2019-06-24	negative	1	negative	85	negative	28	gastroenteritis
456916	2019-06-27	negative	2	negative	152	negative	n/a	gastroenteritis
375994	2019-06-27	negative	2	negative	24	not done	n/a	pneumonia
531866	2019-06-28	negative	3	negative	78	negative	76	dengue fever
533348	2019-07-14	negative	2	negative	120	negative	144	upper respiratory tract infection
534308	2019-07-24	negative	1	negative	72	negative	89	urinary tract infection
90413	2019-07-27	negative	2	negative	124	not done	n/a	typhoid fever
534653	2019-07-27	negative	3	negative	144	not done	n/a	arthritis
496825	2019-07-28	negative	2	not done	n/a	negative	89	renal colic
76385	2019-07-28	negative	1	not done	n/a	not done	n/a	gastroenteritis
534941	2019-07-30	negative	2	not done	n/a	not done	n/a	urinary tract infection
42297	2019-07-31	negative	2	negative	142	not done	n/a	upper respiratory tract infection
482892	2019-08-06	negative	2	negative	76	negative	26	pneumonia
247309	2019-08-07	negative	2	not done	n/a	negative	85	upper respiratory tract infection
52835	2019-08-07	negative	2	negative	75	not done	n/a	arthritis
535850	2019-08-09	negative	1	not done	n/a	negative	158	acute febrile illness
93771	2019-08-15	negative	2	negative	85	not done	n/a	upper respiratory tract infection
527446	2019-08-16	negative	2	not done	n/a	negative	58	urinary tract infection
149758	2019-08-18	negative	1	not done	n/a	negative	12	pneumonia
160174	2019-08-19	negative	2	not done	n/a	not done	n/a	gastroenteritis
261625	19/8/2019	negative	4	not done	n/a	not done	N/A
380924	21/8/2019	negative	2	not done	N/A	not done	N/A
361094	21/8/2019	negative	1	not done	N/A	not done	N/A
462596	28/8/2019	negative	2	not done	N/A	not done	N/A
531449	31/8/2019	negative	3	not done	N/A	not done	N/A
478136	31/8/2019	negative	4	not done	N/A	not done	N/A
517885	2019-05-09	negative	2	not done	N/A	not done	N/A
111654	2019-09-09	negative	1	not done	N/A	not done	N/A
456258	2019-09-09	negative	3	not done	N/a	not done	N/A
324292	2019-11-09	negative	5	not done	N/a	not done	N/a
256844	15/9/2019	negative	2	not done	N/a	not done	N/a
144382	18/9/2019	negative	4	negative	N/a	not done	N/a
447577	23/9/2019	negative	2	not done	N/a	not done	N/a
280086	29/9/2019	negative	5	negative	N/a	negative	N/a
134542	29/9/2019	negative	3	not done	N/a	not done	N/a
258739	29/9/2019	negative	2	not done	N/a	not done	N/a
194667	2019-01-10	negative	5	negative	N/a	not done	N/a
540362	2019-01-10	negative	2	negative	N/a	not done	N/a
405307	2019-05-10	negative	3	negative	N/a	not done	N/a
236280	2019-09-10	negative	3	not done	N/a	not done	N/a
297452	2019-10-10	negative	2	not done	N/a	not done	N/a
266074	27/3/2013	negative	3	not done	N/a	not done	N/a
474286	14/10/2019	negative	5	not done	N/a	not done	N/a
124787	16/10/2019	negative	4	not done	N/a	not done	N/a
541517	21/10/2019	negative	3	negative	N/a	not done	N/a
147626	26/10/2019	negative	2	negative	N/a	not done	N/a
147624	26/10/2019	negative	4	not done	N/a	not done	N/a
115705	27/10/2019	negative	2	negative	N/a	negative	N/a
541754	29/10/2019	negative	4	negative	N/a	not done	N/a
129129	28/10/2019	negative	3	not done	N/a	not done	N/a
385284	2019-04-11	negative	2	not done	N/A	not done	N/a
125087	2019-04-11	negative	4	not done	N/a	not done	N/a
167983	2019-10-11	negative	3	not done	N/a	not done	N/a
519000	13/11/2019	negative	2	not done	N/A	not done	N/a
151262	13/11/2019	negative	4	not done	N/a	not done	N/a
431456	17/11/2019	negative	3	negative	n/a	negative	n/a
327209	18/11/2019	negative	2	negative	n/a	not done	n/a
522787	19/11/2019	negative	4	negative	n/a	not done	n/a
302751	19/11/2019	negative	1	not done	n/a	not done	n/a
541325	19/11/2019	negative	4	negative	n/a	not done	n/a
539418	20/11/2019	negative	2	not done	n/a	not done	n/a
400104	23/11/2019	negative	2	not done	n/a	not done	n/a
389913	27/11/2019	negative	4	not done	n/a	not done	n/a
310131	27/11/2019	negative	2	not done	n/a	not done	n/a
205181	30/11/2019	negative	4	not done	n/a	not done	n/a
305900	2019-01-12	negative	4	negative	n/a	not done	n/a
535900	2019-01-12	negative	2	negative	n/a	not done	n/a
525075	2019-01-12	negative	1	not done	n/a	not done	n/a
212428	2019-02-12	negative	3	negative	n/a	not done	n/a
271492	2019-02-12	negative	4	not done	n/a	not done	n/a
308091	2019-02-12	negative	4	negative	52	negative	5
521514	2019-02-12	negative	2	not done		negative	2
443978	2019-03-12	negative	5	not done		negative	3
418670	2019-03-12	negative	4	not done		negative	5
496922	2019-03-12	negative	3	not done		not done	n/a
353144	2019-04-12	negative	2	not done		not done	n/a
277400	2019-12-12	negative	4	not done		negative	3
184211	15/12/2019	negative	3	not done		negative	5
175057	16/12/2019	negative	3	not done		negative	3
106858	15/12/2019	negative	5	not done		negative	2
492660	15/12/2019	not done	4	not done		not done	n/a
331198	18/12/2019	negative	3	not done		not done	n/a
546634	18/12/2019	negative	2	not done		not done	n/a
458329	19/12/2019	negative	3	not done		negative	72
516429	19/12/2019	negative	2	not done		not done	n/a
485380	22/12/2019	negative	4	not done		negative	72
279398	22/12/2019	negative	2	not done		not done	n/a
101448	22/12/2019	negative	4	not done		not done	n/a
167362	23/12/2019	negative	2	not done		not done	n/a
179158	2020-03-02	negative	6	not done		not done	n/a
551505	2020-03-02	negative	4	not done		not done	n/a
540410	2020-03-02	negative	3	not done		negative	42
364972	2020-03-02	negative	2	not done		not done	n/a
150628	2020-10-02	negative	4	not done		negative	30
137101	2020-12-02	negative	3	not done		not done	n/a
486241	15/2/2020	negative	2	negative		negative	10
471237	17/2/2020	negative	2	not done		not done	n/a
549726	24/2/2020	negative	4	not done		negative	35
156093	22/2/2020	negative	3	not done		negative	15
227151	27/2/2020	negative	2	not done		not done	n/a
548611	2020-02-03	negative	5	not done		not done	n/a
553438	27/2/2020	negative	4	not done		negative	25
553576	28/2/2020	negative	2	not done		not done	n/a
548552	2020-01-03	negative	4	not done		not done	n/a
544142	2020-03-03	negative	3	not done		negative	29
507777	2020-03-03	negative	4	not done		not done	n/a
553770	2020-05-03	negative	2	not done		not done	n/a
467541	2020-05-03	negative	5	not done		not done	n/a
392397	2020-09-03	negative	2	not done		not done	n/a
554664	2020-10-03	negative	4	not done		not done	n/a
124532	2020-11-03	negative	2	not done		not done	n/a
393361	2020-11-03	negative	2	not done		not done	n/a
552735	17/3/2020	negative	3	not done		not done	n/a
160556	20/3/2020	negative	3	not done		negative	14
449521	25/3/2020	negative	2	not done		negative	23
429120	2020-04-04	negative	3	not done		not done	45
513838	2020-06-04	negative	5	not done		negative	23
556481	15/4/2020	negative	3	not done		negative	13
556918	22/4/2020	negative	2	not done		negative	20
439480	28/4/2020	negative	3	not done		negative	15
460463	28/4/2020	negative	2	not done		negative	14
460326	2020-02-05	negative	4	not done		not done	20
557820	2020-08-05	negative	3	not done		negative	18
557509	2020-11-05	negative	2	not done		negative	23
429022	2020-12-05	negative	4	not done		negative	18
511638	15/5/2020	negative	2	not done		negative	26
558303	16/5/2020	negative	2	not done		not done	n/a
558336	18/5/2020	negative	4	not done		not done	n/a
236393	19/5/2020	negative	2	not done		negative	23
369724	2020-01-06	negative	2	not done		not done	n/a
392864	2020-06-02	negative	3	not done		not done	n/a
550037	2020-06-04	negative	2	not done		negative	40
483989	2020-06-05	negative	4	not done		negative	72
181895	2020-06-11	negative	3	not done		negative	45
539741	2020-06-22	negative	4	not done		not done	n/a
558963	2020-06-15	negative	2	not done		negative	23
402879	2020-05-21	negative	4	not done		not done	n/a
377623	2020-06-23	negative	2	not done		not done	n/a
263084	2020-06-26	negative	4	not done		not done	n/a
520153	2020-06-26	negative	4	not done		not done	n/a
481684	2020-07-07	negative	2	not done		negative	45
387187	2020-07-11	negative	4	not done		negative	26
124708	2020-07-15	negative	2	not done		negative	49
423263	2020-07-15	negative	2	not done		negative	43
446765	2020-07-16	negative	4	not done		negative	26
506087	2020-07-17	negative	2	not done		not done	n/a
531932	2020-07-19	negative	4	not done		negative	42
564530	2020-07-19	negative	3	not done		negative	28
565351	2020-07-21	negative	4	not done		not done	n/a
397904	2020-07-24	negative	2	not done		negative	25
332607	2020-07-24	negative	3	not done		negative	42
485184	2020-08-09	negative	4	not done		negative	35
409362	2020-08-19	negative	2	not done		not done	n/a
556555	2020-08-22	negative	4	not done		not done	n/a
571963	2020-09-07	negative	2	not done		negative	42
297697	2020-09-06	negative	4	not done		negative	35
575829	2020-09-24	negative	3	not done		negative	40
157386	2020-12-06	negative	2	not done		negative	23
578293	2020-10-04	negative	4	not done		negative	45
579843	2020-10-11	negative	3	not done		negative	43
583277	2020-10-21	negative	4	not done		negative	23
559371	2020-10-22	negative	2	not done		negative	26
583379	2020-10-21	negative	3	not done		negative	42
336934	2020-10-22	negative	2	not done		negative	32
514418	2020-10-30	negative	4	not done		not done	n/a
320911	2020-11-03	negative	2	not done		not done	n/a
436669	2020-11-04	negative	2	not done		not done	n/a
199217	2020-11-08	negative	4	not done		negative	14
179635	2020-11-18	negative	2	not done		not done	n/a
312601	2020-11-19	negative	4	negative		negative	26
250628	2020-11-19	negative	3	not done		negative	26
587005	2020-12-02	negative	2	not done		not done	n/a
115514	2020-12-01	negative	3	not done		not done	n/a
597157	2020-12-15	negative	2	not done		not done	n/a
116739	14/12/020	negative	2	not done		not done	n/a
513626	2020-12-15	negative	3	not done		not done	n/a
206481	2020-12-16	negative	2	not done		not done	n/a
162679	19/12/2020	negative	4	not done		not done	n/a
515141	20/12/2020	negative	2	not done		not done	n/a
598426	21/12/2020	negative	4	not done		not done	n/a
154521	21/12/2020	negative	2	not done		not done	n/a
598509	23/12/2020	negative	4	not done		not done	n/a
597611	23/12/2020	negative	2	not done		not done	n/a
555327	26/12/2020	negative	4	not done		negative	40
307319	27/12/2020	negative	2	not done		negative	23
505392	28/12/2020	negative	4	not done		negative	32
527766	28/12/2020	negative	2	not done		not done	n/a
600455	28/12/2020	negative	4	not done		not done	n/a
496920	2021-01-02	negative	2	not done		negative	23
213570	2021-07-02	negative	3	not done		negative	36
573591	2021-08-02	negative	2	not done		not done	n/a
610175	2021-09-02	negative	3	not done		negative	39
564788	13/12/2021	negative	2	not done		negative	25
609783	14/12/2021	negative	3	not done		negative	32
611476	16/12/2021	negative	2	not done		negative	26
521529	17/2/2021	negative	3	not done		negative	33
185039	19/2/2021	negative	4	not done		negative	26
182593	2021-03-03	negative	2	not done		not done	n/a
101488	2021-01-03	negative	4	not done		not done	n/a
614353	2021-04-03	negative	2	not done		not done	n/a
436088	2021-04-03	negative	3	not done		not done	n/a
565655	2021-03-03	negative	4	not done		not done	n/a
533411	2021-03-03	negative	4	not done		negative	34
611933	2021-04-03	negative	2	not done		not done	n/a
460430	2021-08-03	negative	4	not done		not done	n/a
556604	2021-10-03	negative	2	not done		negative	26
616258	2021-10-03	negative	4	not done		negative	34
611252	15/3/2021	negative	3	not done		not done	n/a
617414	17/3/2021	negative	2	not done		negative	18
492607	17/3/2021	negative	3	not done		negative	23
216254	23/3/2021	negative	2	not done		negative	24
618326	23/3/2021	negative	4	negative	46	not done	n/a
144040	24/3/2021	negative	2	not done		not done	n/a
283103	24/3/2021	negative	2	not done		not done	n/a
185272	24/3/221	negative	3	not done		negative	42
553260	25/3/2021	negative	2	not done		negative	52
177218	24/3/2021	negative	4	not done		negative	31
619212	25/3/2021	negative	3	not done		negative	43
309792	26/3/2021	negative	2	not done		not done	n/a
354177	26/2/2021	negative	4	not done		negative	35
288111	29/2/2021	negative	3	not done		negative	33
255586	28/3/2021	negative	2	not done		not done	n/a
507914	28/3/2021	negative	3	not done		not done	n/a
196885	30/2/2021	negative	3	not done		not done	n/a
611316	30/2/2021	negative	4	not done		not done	n/a
468032	31/2/2021	negative	2	not done		not done	n/a
616025	2021-02-04	negative	4	not done		negative	42
401700	2021-02-04	negative	2	not done		negative	33
370302	2021-04-04	negative	2	not done		negative	42
366741	2021-05-04	negative	4	not done		negative	48
216597	2021-04-04	negative	2	not done		negative	23
505502	2021-05-04	negative	4	not done		negative	35
215490	2021-04-04	negative	3	not done		negative	46
517244	2021-05-04	negative	4	not done		negative	23
294220	2021-10-04	negative	2	not done		negative	35
559066	2021-12-04	negative	4	not done		negative	54
286784	14/4/2021	negative	2	not done		negative	32
622743	14/4/2021	negative	3	not done		negative	40
622831	14/4/2021	negative	2	not done		negative	24
621626	21/4/2021	negative	4	not done		negative	33
332287	21/4/2021	negative	2	not done		negative	43
181104	22/4/2021	negative	3	not done		negative	23
445688	23/4/2021	negative	3	not done		negative	48
308844	22/4/2021	negative	2	not done		negative	26
227780	22/4/2021	negative	4	not done		negative	35
624208	25/4/2021	negative	2	not done		negative	46
333331	26/4/2021	negative	4	not done		negative	48
231378	2021-04-05	negative	2	not done		negative	23
175953	2021-05-04	negative	2	negative	217	negative	230	urinary tract infection
428761	2021-05-06	negative	2	negative	48	negative	86	fever of unknown origin
613673	2021-05-10	negative	1	negative	218	negative	342	fever post chemotherapy
389366	2021-08-16	negative	2	negative	48	negative	167	covid 19
437525	2021-05-19	negative	2	negative	75	negative	127	infective endocarditis
106802	2021-05-20	negative	32	negative	43	negative	86	acute tonsillitis
483630	2021-05-30	negative	4	negative	30	negative	29	discitis
15934	2023-06-03	negative	4	negative	142	negative	336	viral encephalitis
26790	2021-06-10	negative	9	negative	48	negative	98	pneumonia
535812	14/6/2021	negative	5	not done		negative	43
298248	14/6/2021	negative	6	not done		not done	n/a
417340	20/11/2021	negative	5	not done		not done	n/a
633149	15/62021	negative	4	not done		not done	n/a
262826	20/6/2021	negative	6	not done		not done	n/a
414766	22/6/2021	negative	5	not done		not done	n/a
535022	22/6/2021	negative	6	not done		not done	n/a
321441	22/6/2021	negative	9	not done		not done	n/a
362048	25/6/2021	negative	5	not done		negative	45
214018	26/6/2021	negative	6	not done		negative	23
635142	2021-01-07	negative	4	not done		not done	n/a
541242	2021-04-07	negative	6	not done		negative	86
228719	2021-05-07	negative	4	not done		negative	56
633988	2021-06-07	negative	5	not done		negative	92
571613	2021-06-07	negative	7	not done		not done	n/a
607510	2021-06-07	negative	6	not done		not done	n/a
622174	2021-11-07	negative	6	not done		negative	56
523172	2021-11-07	negative	4	not done		not done	n/a
625785	23/7/2021	negative	5	not done		negative	85
135454	24/7/2021	negative	8	not done		negative	65
288113	29/7/2021	negative	9	not done		not done	43
512605	2021-03-08	negative	5	not done		negative	56
643375	2021-06-08	negative	9	not done		negative	23
284491	2021-11-08	negative	6	not done		not done	n/a
636233	2021-11-08	negative	9	not done		negative	45
644498	2021-12-08	negative	4	not done		negative	65
531252	2021-12-08	negative	5	not done		negative	87
617318	13/8/20211	negative	9	not done		negative	83
502801	15/8/2021	negative	5	not done		negative	60
126713	16/8/2021	negative	4	not done		not done	n/a
483418	17/8/2021	negative	8	not done		not done	n/a
226927	18/8/2021	negative	6	not done		negative	55
645827	22/8/2021	negative	9	not done		negative	85
568582	25/8/2021	negative	4	not done		negative	42
384326	26/8/2021	negative	6	not done		negative	57
647085	29/8/2021	negative	4	not done		negative	54
596843	30/8/2021	negative	6	not done		negative	39
338667	2021-02-09	negative	5	not done		negative	55
516042	2021-06-09	negative	9	not done		negative	43
648538	2021-06-09	negative	6	not done		negative	56
259220	2021-08-09	negative	5	not done		negative	83
350055	2021-09-09	negative	6	not done		negative	82
320956	15/9/2021	negative	9	not done		negative	43
460228	15/9/2021	negative	4	not done		negative	23
531191	20/9/2021	negative	6	not done		negative	44
309285	21/9/2021	negative	5	not done		not done	n/a
262748	21/9/2021	negative	2	not done		not done	n/a
651418	23/9/2021	negative	9	not done		not done	n/a
651676	26/9/2021	negative	5	not done		not done	n/a
651734	27/9/2021	negative	9	not done		not done	n/a
388354	29/9/2021	negative	5	not done		negative	86
512742	2021-05-10	negative	9	not done		negative	83
627769	2021-10-10	negative	3	not done		negative	52
632885	2021-11-10	negative	6	not done		negative	54
185098	2021-12-10	negative	9	not done		negative	62
179414	2021-12-10	negative	6	not done		negative	76
429712	13/10/2021	negative	9	not done		negative	52
393415	14/10/2021	negative	5	not done		negative	85
204926	15/10/2021	negative	4	not done		negative	51
487263	19/10/2021	negative	6	not done		negative	75
164797	21/10/2021	negative	6	not done		negative	88
170961	22/10/2021	negative	8	not done		negative	75
655976	24/10/2021	negative	10	not done		not done	n/a
305469	28/10/2021	negative	6	not done		negative	86
490846	31/10/2021	negative	8	not done		negative	43
279738	31/10/2021	negative	5	not done		negative	56
251357	2021-04-11	negative	6	not done		negative	62
656382	2021-07-11	negative	2	not done		negative	40
560273	2021-09-11	negative	7	not done		negative	83
659317	16/11/2021	negative	6	not done		negative	25
509024	2111/2021	negative	4	not done		negative	46
129474	21/11/2021	negative	5	not done		not done	n/a
660593	22/11/2021	negative	9	not done		negative	52
660608	22/11/2021	negative	5	not done		not done	n/a
521571	22/11/2021	negative	6	not done		negative	85
544699	24/11/2021	negative	4	not done		negative	44
203375	25/11/2021	negative	9	not done		negative	26
434559	28/11/2021	negative	2	not done		negative	43
314698	2021-01-12	negative	7	negative		negative	55
459241	2021-01-12	negative	3	not done		not done	n/a
661993	2021-01-12	negative	4	not done		not done	n/a
397320	2021-02-12	negative	5	not done		negative	36
171772	2021-02-12	negative	4	not done		negative	85
506924	2021-05-12	negative	8	not done		negative	56
595092	2021-08-12	negative	9	not done		not done	n/a
479829	2021-12-12	negative	5	not done		negative	46
663757	2021-12-12	negative	6	not done		not done	n/a
511832	18/12/2021	negative	4	not done		negative	85
484548	22/12/2021	negative	9	not done		not done	n/a
120566	23/12/2021	negative	6	not done		negative	43
653592	23/12/2021	negative	9	not done		negative	83
665356	23/12/2021	negative	5	not done		negative	64
290449	27/12/2021	negative	4	not done		negative	73
148326	27/12/2021	negative	6	not done		not done	n/a
182878	27/12/2021	negative	4	not done		negative	86
289959	27/12/2021	negative	8	not done		negative	56
666994	2022-03-01	negative	8	not done		negative	76
652636	2022-04-01	negative	6	not done		negative	63
665722	2022-07-01	negative	9	not done		negative	86
668173	20/1/2022	negative	4	not done		negative	79
429834	2022-10-01	negative	8	not done		negative	32
659754	2022-11-01	negative	5	not done		negative	75
182857	17/1/2022	negative	5	not done		not done	n/a
638561	22/1/2022	negative	6	not done		negative	56
667764	23/1/2022	negative	5	not done		negative	54
668115	24/1/2022	negative	9	not done		not done	n/a
671981	30/1/2022	negative	6	not done		negative	84
515346	31/1/2022	negative	8	not done		negative	35
105305	2022-04-02	negative	4	not done		negative	46
493036	14/2/2022	negative	6	not done		negative	86
558659	14/2/2022	negative	9	not done		not done	n/a
561706	15/2/2022	negative	6	not done		negative	68
264141	16/2/2022	negative	9	not done		negative	36
559880	17/2/2022	negative	4	not done		negative	82
347532	18/2/2022	negative	6	not done		not done	n/a
675525	22/2/2022	negative	9	not done		not done	n/a
547215	27/2/2022	negative	8	not done		negative	85
355000	2022-03-03	negative	4	not done		negative	96
213550	2022-05-03	negative	9	not done		negative	54
268457	14/3/2022	negative	5	not done		negative	46
648321	14/3/2022	negative	8	not done			41
679146	14/3/2022	negative	8	not done		negative	69
641221	21/3/2022	negative	2	not done		negative	56
578541	22/3/2022	negative	6	not done		negative	42
110776	23/3/2022	negative	4	not done		negative	86
169758	24/3/2022	negative	3	not done		negative	34
354698	27/3/2022	negative	2	not done		negative	41
682039	2022-04-04	negative	7	not done		negative	55
212834	2022-04-04	negative	4	not done		negative	15
626376	2022-04-04	negative	5	not done		negative	98
597754	2022-09-04	negative	2	not done		negative	71
502271	2022-12-04	negative	6	not done		negative	45
531118	2022-12-04	negative	3	not done		negative	45
666551	13/4/2022	negative	8	not done		negative	26
195597	14/3/2022	negative	4	not done		not done	n/a
669105	14/4/2022	negative	8	not done		not done	n/a
604422	14/4/2022	negative	2	not done		negative	75
272943	14/4/2022	negative	8	not done		negative	45
656753	17/4/2022	negative	2	not done		negative	65
498833	20/4/2022	negative	9	not done		negative	89
684502	19/4/2022	negative	5	not done		not done
514539	27/4/2022	negative	3	not done		negative	87
685641	28/4/2022	negative	2	not done		not done	n/a
173885	28/4/2022	negative	1	not done		not done	n/a
652159	21/5/2022	negative	5	not done		negative	68
680921	23/5/2022	negative	5	not done		negative	86
577883	23/5/2022	negative	2	not done		not done	n/a
172511	24/5/2022	negative	9	not done		negative	65
575239	26/5/2022	negative	5	not done		not done	n/a
133135	25/5/2022	negative	9	not done		not done	n/a
562955	26/5/2022	negative	4	not done		not done	n/a
651431	26/5/2022	negative	5	not done		not done	n/a
637752	26/5/2022	negative	8	not done		negative	83
202416	28/5/2022	negative	6	not done		negative	74
119110	29/5/2022	negative	3	not done		negative	56
302538	2022-01-06	negative	6	not done		negative	46
556853	2022-06-06	negative	5	not done		negative	98
231175	2022-01-06	negative	3	not done		negative	65
220146	2022-01-06	negative	9	not done		not done	n/a
643472	2022-07-06	negative	7	not done		negative	56
628106	2022-11-06	negative	9	not done		not done	n/a
385728	13/6/2022	negative	7	not done		negative	82
603962	15/6/2022	negative	9	not done		negative	45
570111	18/6/2022	negative	4	not done		negative	32
247644	2022-05-07	negative	4	not done		negative	22
243643	26/6/2022	negative	8	not done		not done	n/a
693728	27/6/2022	negative	6	not done		negative	86
143674	30/6/2022	negative	2	not done		negative	45
695747	2022-04-07	negative	5	not done		negative	58
118883	2022-12-07	negative	8	not done		negative	66
533727	2022-07-07	negative	6	not done		not done	n/a
451458	13/7/2022	negative	4	not done		negative	44
599817	27/7/2022	negative	8	not done		negative	63
674153	2022-05-09	negative	6	not done		not done	n/a
259601	2022-06-09	negative	9	not done		not done	n/a
361220	2022-07-09	negative	5	not done		negative	32
705805	2022-08-09	negative	4	not done		not done	n/a
137150	2022-11-09	negative	6	not done		negative	78
504458	2022-11-09	negative	8	not done		negative	68
570695	13/9/2022	negative	9	not done		not done	n/a
159869	15/9/2022	negative	8	not done		not done	n/a
705191	15/9/2022	negative	6	not done		negative	76
157528	19/9/2022	negative	7	not done		negative	95
487929	20/9/2022	negative	4	not done		negative	56
635305	21/9/2022	negative	6	not done		negative	66
264854	20/9/2022	negative	4	not done		negative	43
707419	21/9/2022	negative	9	not done		not done	n/a
241282	2022-06-10	negative	8	not done		not done	n/a

## Sheet: pos brucella
MRN	DATE brucella ag test	brucella Ag test	TURN AROUND TIME AG IN HRS	brucella blood culture positive	TURN AROUND TIME BLODD CULTURE IN HRS	brucella antibody test	TURN AROUND TIME SEROLOGY in hrs	TYPE OF BRUCELLA	unpasteurized animal products	Disease	Fever oral temp 37.8 or above	Malaise	night sweats	Arthralgias	low back pain	Headache	Anorexia	abdominal pain	duration of symptoms in days	Anemia (13.5 gm/dl in a man or less than 12.0 gm/dl in a woman)	leukopenia ( less than 4,000 cells per microliter of blood)	leukocytosis (more than 11,000 white blood cells in a microliter of your blood)	Treatment	Duration of treatment	Outcome	Non adherence to medication	COST
286206	2018-05-04	positive	1	positive	41	positive	11	B melitensis	NOT MENTIONED	absence of focal disease	yes	yes	yes	no	yes	no	no	no	21	yes	no	no	Doxycycline + rifampin	3 month	UNKNOWN	Non adherence to medication
169798	31/1/2018	positive	2	not done	n/a	negative	79	B abortus & B melitensis	unpasteurized animal products	absence of focal disease	no	yes	yes	no	yes	no	no	no	6	yes	no	no	Doxycycline + rifampin	6 weeks	UNKNOWN	Non adherence to medication
453628	29/5/2017	positive	1	not done	n/a	positive	25	B abortus & B melitensis	unpasteurized animal products	Osteoarticular disease	yes	yes	yes	yes	yes	no	yes	no	180	yes	no	yes	Doxycycline + rifampin + ceftriaxone	6 weeks	UNKNOWN	Non adherence to medication
192213	26/2/2018	negative	1	positive	144	not done	n/a	B abortus & B melitensis	unpasteurized animal products	absence of focal disease	yes	yes	yes	no	yes	no	no	no	3	no	no	no	Doxycycline + rifampin	6 weeks	UNKNOWN	Non adherence to medication
198564	26/3/2018	positive	3	positive	144	positive	96	B melitensis	unpasteurized animal products	absence of focal disease	yes	yes	no	no	no	yes	yes	yes	4	yes	yes	no	Doxycycline + rifampin	6 weeks	UNKNOWN	Reexposure to animals
486536	2018-03-28	positive	3	negative	168	positive	144	B abortus & B melitensis	unpasteurized animal products	absence of focal disease	yes	yes	yes	yes	yes	no	yes	yes	18	yes	yes	no	Doxycycline + rifampin	2 month	Cured	Reexposure to animals
134036	2018-04-19	positive	3	not done	n/a	positive	95	B abortus & B melitensis	unpasteurized animal products	absence of focal disease	yes	yes	yes	yes	yes	yes	no	yes	20	no	no	no	Doxycycline + rifampin	6 weeks	Cured	Reexposure to unpasteurized dairy products
163285	2018-04-26	positive	3	positive	100	negative	336	B melitensis	unpasteurized animal products	absence of focal disease	yes	yes	yes	yes	yes	yes	no	yes	14	no	no	no	Rifampin	2 month	UNKNOWN	Non adherence to medication
490011	2018-04-30	negative	3	positive	109	positive	168	B abortus & B melitensis	unpasteurized animal products	absence of focal disease	yes	yes	yes	yes	yes	yes	yes	yes	30	yes	no	no	Doxycycline + rifampin	6 weeks	Cured	Non adherence to medication
69815	2018-05-31	negative	2	positive	144	positive	120	B melitensis	unpasteurized animal products	Spondylitis	yes	yes	yes	yes	yes	no	yes	no	28	no	no	no	Doxycycline + rifampin + ceftriaxone	2 month	UNKNOWN	Non adherence to medication
73542	2018-06-20	positive	1	negative	168	not done	n/a	B abortus	unpasteurized animal products	Spondylitis	yes	yes	yes	yes	yes	yes	yes	no	35	no	no	no	Doxycycline + rifampin + ceftriaxone	6 weeks	UNKNOWN	Non adherence to medication
47634	2018-06-23	positive	1	negative	168	not done	n/a	B abortus & B melitensis	unpasteurized animal products	absence of focal disease	yes	yes	yes	yes	yes	yes	yes	yes	16	yes	no	no	ciprofloxacin +rifampin	2 month	UNKNOWN	Non adherence to medication
487714	2018-07-16	positive	1	negative	168	positive	160	B abortus & B melitensis	unpasteurized animal products	absence of focal disease	yes	yes	yes	yes	yes	yes	yes	no	12	yes	no	no	Doxycycline + ceftriaxone	6 weeks	UNKNOWN	Non adherence to medication
305029	197/2018	positive	2	not done	n/a	positive	122	B abortus & B melitensis	unpasteurized animal products	absence of focal disease	yes	yes	yes	yes	yes	no	no	no	10	no	no	no	Doxycycline + rifampin	6 weeks	UNKNOWN	Non adherence to medication
499049	2018-07-29	positive	2	negative	168	negative	79	B abortus	unpasteurized animal products	absence of focal disease	yes	yes	no	no	no	no	yes	no	14	no	no	no	Doxycycline + rifampin	6 weeks	UNKNOWN	Non adherence to medication
119955	2018-09-20	positive	1	not done	na	not done	n/a	B abortus & B melitensis	unpasteurized animal products	Spondylitis	yes	yes	yes	yes	yes	no	no	no	30	yes	no	yes	Doxycycline + ceftriaxone	6 weeks	UNKNOWN	Non adherence to medication
505830	2018-09-29	positive	2	positive	146	positive	86	B abortus & B melitensis	unpasteurized animal products	absence of focal disease	yes	yes	yes	yes	no	no	no	no	16	no	no	no	Doxycycline + rifampin	3 month	Cured	Non adherence to medication
252279	2018-11-10	negative	2	negative	168	positive	48	B abortus & B melitensis	unpasteurized animal products	absence of focal disease	yes	yes	yes	yes	yes	no	no	no	15	no	no	no	Doxycycline + rifampin	6 weeks	Cured	Non adherence to medication
519539	2019-02-11	positive	3	not done	n/a	not done	n/a	B abortus	unpasteurized animal products	absence of focal disease	yes	yes	yes	yes	no	no	no	no	56	no	no	no	Doxycycline + rifampin	6 weeks	UNKNOWN	Non adherence to medication
515525	2019-03-09	positive	1	negative	168	positive	153	B abortus & B melitensis	unpasteurized animal products	absence of focal disease	yes	yes	yes	yes	yes	no	yes	no	7	yes	no	no	Doxycycline + rifampin	6 weeks	Relapse within 1 year	Reexposure to animals
294968	2019-03-20	positive	1	negative	168	positive	72	B abortus & B melitensis	unpasteurized animal products	absence of focal disease	yes	yes	yes	yes	yes	no	no	no	3	no	no	no	Doxycycline + rifampin	6 weeks	Cured	Non adherence to medication
196251	2019-03-31	negative	2	negative	168	positive	48	B abortus & B melitensis	unpasteurized animal products	absence of focal disease	yes	yes	yes	yes	yes	no	no	no	7	no	no	no	Doxycycline + rifampin	6 weeks	Cured	Non adherence to medication
355758	2019-04-07	positive	2	positive	168	positive	24	B abortus & B melitensis	unpasteurized animal products	absence of focal disease	yes	yes	yes	yes	no	no	no	no	2	no	no	no	Doxycycline + rifampin + gentamicin	6 weeks	UNKNOWN	Non adherence to medication
278031	2019-05-08	positive	1	not done	n/a	not done	n/a	B abortus & B melitensis	unpasteurized animal products	absence of focal disease	yes	yes	no	yes	yes	yes	no	no	5	no	no	no	Doxycycline + rifampin	6 weeks	UNKNOWN	Non adherence to medication
75245	2019-05-16	positive	2	negative	168	positive	165	B abortus & B melitensis	unpasteurized animal products	absence of focal disease	yes	yes	no	yes	yes	yes	no	no	2	no	no	yes	Doxycycline + rifampin	6 weeks	Cured	Non adherence to medication
533720	2019-07-17	positive	1	positive	142	positive	168	B melitensis	unpasteurized animal products	absence of focal disease	yes	yes	no	no	no	no	no	no	7	no	no	no	Doxycycline + rifampin	2 month	Cured	Non adherence to medication
161147	2019-07-18	positive	2	negative	168	positive	189	B abortus & B melitensis	unpasteurized animal products	absence of focal disease	yes	yes	no	yes	yes	no	no	no	10	no	no	no	Doxycycline + rifampin	2 month	UNKNOWN	Non adherence to medication
552100	2020-10-02	positive	3	negative	168	positive	25	B abortus	unpasteurized animal products	absence of focal disease	yes	yes	no	yes	yes	yes	no	no	6	no	no	no	Doxycycline + rifampin	6 weeks	UNKNOWN	Non adherence to medication
535977	2020-03-03	positive	2	negative	168	positive	24	B abortus	unpasteurized animal products	absence of focal disease	yes	yes	yes	yes	yes	no	yes	yes	7	no	no	yes	Doxycycline + rifampin	6 weeks	Cured	Non adherence to medication
554969	17/3/2020	positive	2	not done	n/a	positive	34	B abortus & B melitensis	unpasteurized animal products	absence of focal disease	yes	yes	yes	yes	yes	no	no	no	5	no	no	yes	Doxycycline + rifampin	6 weeks	Cured	Non adherence to medication
562293	2020-06-28	positive	2	not done	n/a	positive	42	B abortus & B melitensis	unpasteurized animal products	absence of focal disease	yes	no	yes	yes	no	no	no	no	2	yes	no	yes	Doxycycline + rifampin	6 weeks	Cured	Non adherence to medication
344080	2020-06-30	positive	4	not done	n/a	positive	23	B melitensis	unpasteurized animal products	absence of focal disease	yes	no	yes	no	yes	no	yes	no	7	no	no	yes	Doxycycline + rifampin	6 weeks	UNKNOWN	Non adherence to medication
581573	2020-10-25	positive	4	not done	n/a	positive	40	B abortus & B melitensis	unpasteurized animal products	absence of focal disease	yes	yes	no	no	yes	no	yes	no	3	yes	no	yes	Doxycycline + rifampin	2 month	Cured	Non adherence to medication
584718	2020-10-26	positive	2	not done	n/a	positive	42	B melitensis	unpasteurized animal products	absence of focal disease	yes	yes	yes	yes	no	yes	yes	no	7	no	no	yes	Doxycycline + rifampin	6 weeks	UNKNOWN	Non adherence to medication
590327	2020-11-14	positive	3	not done	n/a	positive	23	B abortus & B melitensis	unpasteurized animal products	absence of focal disease	yes	no	yes	yes	no	yes	yes	no	2	no	yes	no	Doxycycline + rifampin	2 month	Cured	Non adherence to medication
387641	2021-08-11	positive	8	not done	n/a	positive	56	B melitensis	unpasteurized animal products	absence of focal disease	yes	no	yes	yes	yes	yes	no	yes	4	yes	no	yes	Doxycycline + rifampin	6 weeks	Cured	Non adherence to medication
172304	20/1/2022	positive	7	not done	n/a	positive	56	B abortus & B melitensis	unpasteurized animal products	absence of focal disease	yes	yes	yes	no	no	yes	yes	no	3	yes	no	yes	Doxycycline + rifampin	2 month	UNKNOWN	Non adherence to medication
