# Supplementary material for: Evaluating the diagnostic utility of the slide agglutination method for brucellosis in Saudi Arabia: A retrospective study at International Medical Center, Jeddah, Saudi Arabia
Source: PLoS Negl Trop Dis. 2025 Oct 6;19(10):e0013206. doi: 10.1371/journal.pntd.0013206 (PMC12500134; doi:10.1371/journal.pntd.0013206)
Supplement: S1 Dataset — (CSV) [file pntd.0013206.s002.csv]

	Serial	Positive.neg	Ag	Ag.Turn.around	Blood.culture	BC.turn.around	Ab	Ab.turn.around	Brucella.type	Unpasturized	Disease	Fever	Malaise	Night.sweat	Arthralgia	Low.back.pain	Headache	Anorexia	Abdomina.pain	Symptom.duration	Anemia	Leukopenia	Leukocytosis	Treatment	Treatment.duration	Outcome	Nonadherence
0	10.0	Positive	negative	2.0	positive	144.0	positive	120.0	B melitensis	unpasteurized animal products	Spondylitis	Yes	Yes	Yes	Yes	Yes	No	Yes	No	28.0	No	No	No	Doxycycline + rifampin + ceftriaxone	8.0	UNKNOWN	Non adherence to medication
1	11.0	Positive	positive	1.0	negative	168.0	not done		B abortus	unpasteurized animal products	Spondylitis	Yes	Yes	Yes	Yes	Yes	Yes	Yes	No	35.0	No	No	No	Doxycycline + rifampin + ceftriaxone	6.0	UNKNOWN	Non adherence to medication
2	16.0	Positive	positive	1.0	not done		not done		B abortus & B melitensis	unpasteurized animal products	Spondylitis	Yes	Yes	Yes	Yes	Yes	No	No	No	30.0	Yes	No	Yes	Doxycycline + ceftriaxone	6.0	UNKNOWN	Non adherence to medication
3	3.0	Positive	positive	1.0	not done		positive	25.0	B abortus & B melitensis	unpasteurized animal products	Osteoarticular disease	Yes	Yes	Yes	Yes	Yes	No	Yes	No	180.0	Yes	No	Yes	Doxycycline + rifampin + ceftriaxone	6.0	UNKNOWN	Non adherence to medication
4	1.0	Positive	positive	1.0	positive	41.0	positive	11.0	B melitensis	NOT MENTIONED	absence of focal disease	Yes	Yes	Yes	No	Yes	No	No	No	21.0	Yes	No	No	Doxycycline + rifampin	12.0	UNKNOWN	Non adherence to medication
5	2.0	Positive	positive	2.0	not done		negative	79.0	B abortus & B melitensis	unpasteurized animal products	absence of focal disease	No	Yes	Yes	No	Yes	No	No	No	6.0	Yes	No	No	Doxycycline + rifampin	6.0	UNKNOWN	Non adherence to medication
6	4.0	Positive	negative	1.0	positive	144.0	not done		B abortus & B melitensis	unpasteurized animal products	absence of focal disease	Yes	Yes	Yes	No	Yes	No	No	No	3.0	No	No	No	Doxycycline + rifampin	6.0	UNKNOWN	Non adherence to medication
7	5.0	Positive	positive	3.0	positive	144.0	positive	96.0	B melitensis	unpasteurized animal products	absence of focal disease	Yes	Yes	No	No	No	Yes	Yes	Yes	4.0	Yes	Yes	No	Doxycycline + rifampin	6.0	UNKNOWN	Reexposure to animals
8	6.0	Positive	positive	3.0	negative	168.0	positive	144.0	B abortus & B melitensis	unpasteurized animal products	absence of focal disease	Yes	Yes	Yes	Yes	Yes	No	Yes	Yes	18.0	Yes	Yes	No	Doxycycline + rifampin	8.0	Cured	Reexposure to animals
9	7.0	Positive	positive	3.0	not done		positive	95.0	B abortus & B melitensis	unpasteurized animal products	absence of focal disease	Yes	Yes	Yes	Yes	Yes	Yes	No	Yes	20.0	No	No	No	Doxycycline + rifampin	6.0	Cured	Reexposure to unpasteurized dairy products
10	8.0	Positive	positive	3.0	positive	100.0	negative	336.0	B melitensis	unpasteurized animal products	absence of focal disease	Yes	Yes	Yes	Yes	Yes	Yes	No	Yes	14.0	No	No	No	Rifampin	8.0	UNKNOWN	Non adherence to medication
11	9.0	Positive	negative	3.0	positive	109.0	positive	168.0	B abortus & B melitensis	unpasteurized animal products	absence of focal disease	Yes	Yes	Yes	Yes	Yes	Yes	Yes	Yes	30.0	Yes	No	No	Doxycycline + rifampin	6.0	Cured	Non adherence to medication
12	12.0	Positive	positive	1.0	negative	168.0	not done		B abortus & B melitensis	unpasteurized animal products	absence of focal disease	Yes	Yes	Yes	Yes	Yes	Yes	Yes	Yes	16.0	Yes	No	No	ciprofloxacin +rifampin	8.0	UNKNOWN	Non adherence to medication
13	13.0	Positive	positive	1.0	negative	168.0	positive	160.0	B abortus & B melitensis	unpasteurized animal products	absence of focal disease	Yes	Yes	Yes	Yes	Yes	Yes	Yes	No	12.0	Yes	No	No	Doxycycline + ceftriaxone	6.0	UNKNOWN	Non adherence to medication
14	14.0	Positive	positive	2.0	not done		positive	122.0	B abortus & B melitensis	unpasteurized animal products	absence of focal disease	Yes	Yes	Yes	Yes	Yes	No	No	No	10.0	No	No	No	Doxycycline + rifampin	6.0	UNKNOWN	Non adherence to medication
15	15.0	Positive	positive	2.0	negative	168.0	negative	79.0	B abortus	unpasteurized animal products	absence of focal disease	Yes	Yes	No	No	No	No	Yes	No	14.0	No	No	No	Doxycycline + rifampin	6.0	UNKNOWN	Non adherence to medication
16	17.0	Positive	positive	2.0	positive	146.0	positive	86.0	B abortus & B melitensis	unpasteurized animal products	absence of focal disease	Yes	Yes	Yes	Yes	No	No	No	No	16.0	No	No	No	Doxycycline + rifampin	12.0	Cured	Non adherence to medication
17	18.0	Positive	negative	2.0	negative	168.0	positive	48.0	B abortus & B melitensis	unpasteurized animal products	absence of focal disease	Yes	Yes	Yes	Yes	Yes	No	No	No	15.0	No	No	No	Doxycycline + rifampin	6.0	Cured	Non adherence to medication
18	19.0	Positive	positive	3.0	not done		not done		B abortus	unpasteurized animal products	absence of focal disease	Yes	Yes	Yes	Yes	No	No	No	No	56.0	No	No	No	Doxycycline + rifampin	6.0	UNKNOWN	Non adherence to medication
19	20.0	Positive	positive	1.0	negative	168.0	positive	153.0	B abortus & B melitensis	unpasteurized animal products	absence of focal disease	Yes	Yes	Yes	Yes	Yes	No	Yes	No	7.0	Yes	No	No	Doxycycline + rifampin	6.0	Relapse within 1 year	Reexposure to animals
20	21.0	Positive	positive	1.0	negative	168.0	positive	72.0	B abortus & B melitensis	unpasteurized animal products	absence of focal disease	Yes	Yes	Yes	Yes	Yes	No	No	No	3.0	No	No	No	Doxycycline + rifampin	6.0	Cured	Non adherence to medication
21	22.0	Positive	negative	2.0	negative	168.0	positive	48.0	B abortus & B melitensis	unpasteurized animal products	absence of focal disease	Yes	Yes	Yes	Yes	Yes	No	No	No	7.0	No	No	No	Doxycycline + rifampin	6.0	Cured	Non adherence to medication
22	23.0	Positive	positive	2.0	positive	168.0	positive	24.0	B abortus & B melitensis	unpasteurized animal products	absence of focal disease	Yes	Yes	Yes	Yes	No	No	No	No	2.0	No	No	No	Doxycycline + rifampin + gentamicin	6.0	UNKNOWN	Non adherence to medication
23	24.0	Positive	positive	1.0	not done		not done		B abortus & B melitensis	unpasteurized animal products	absence of focal disease	Yes	Yes	No	Yes	Yes	Yes	No	No	5.0	No	No	No	Doxycycline + rifampin	6.0	UNKNOWN	Non adherence to medication
24	25.0	Positive	positive	2.0	negative	168.0	positive	165.0	B abortus & B melitensis	unpasteurized animal products	absence of focal disease	Yes	Yes	No	Yes	Yes	Yes	No	No	2.0	No	No	Yes	Doxycycline + rifampin	6.0	Cured	Non adherence to medication
25	26.0	Positive	positive	1.0	positive	142.0	positive	168.0	B melitensis	unpasteurized animal products	absence of focal disease	Yes	Yes	No	No	No	No	No	No	7.0	No	No	No	Doxycycline + rifampin	8.0	Cured	Non adherence to medication
26	27.0	Positive	positive	2.0	negative	168.0	positive	189.0	B abortus & B melitensis	unpasteurized animal products	absence of focal disease	Yes	Yes	No	Yes	Yes	No	No	No	10.0	No	No	No	Doxycycline + rifampin	8.0	UNKNOWN	Non adherence to medication
27	28.0	Positive	positive	3.0	negative	168.0	positive	25.0	B abortus	unpasteurized animal products	absence of focal disease	Yes	Yes	No	Yes	Yes	Yes	No	No	6.0	No	No	No	Doxycycline + rifampin	6.0	UNKNOWN	Non adherence to medication
28	29.0	Positive	positive	2.0	negative	168.0	positive	24.0	B abortus	unpasteurized animal products	absence of focal disease	Yes	Yes	Yes	Yes	Yes	No	Yes	Yes	7.0	No	No	Yes	Doxycycline + rifampin	6.0	Cured	Non adherence to medication
29	30.0	Positive	positive	2.0	not done		positive	34.0	B abortus & B melitensis	unpasteurized animal products	absence of focal disease	Yes	Yes	Yes	Yes	Yes	No	No	No	5.0	No	No	Yes	Doxycycline + rifampin	6.0	Cured	Non adherence to medication
30	31.0	Positive	positive	2.0	not done		positive	42.0	B abortus & B melitensis	unpasteurized animal products	absence of focal disease	Yes	No	Yes	Yes	No	No	No	No	2.0	Yes	No	Yes	Doxycycline + rifampin	6.0	Cured	Non adherence to medication
31	32.0	Positive	positive	4.0	not done		positive	23.0	B melitensis	unpasteurized animal products	absence of focal disease	Yes	No	Yes	No	Yes	No	Yes	No	7.0	No	No	Yes	Doxycycline + rifampin	6.0	UNKNOWN	Non adherence to medication
32	33.0	Positive	positive	4.0	not done		positive	40.0	B abortus & B melitensis	unpasteurized animal products	absence of focal disease	Yes	Yes	No	No	Yes	No	Yes	No	3.0	Yes	No	Yes	Doxycycline + rifampin	8.0	Cured	Non adherence to medication
33	34.0	Positive	positive	2.0	not done		positive	42.0	B melitensis	unpasteurized animal products	absence of focal disease	Yes	Yes	Yes	Yes	No	Yes	Yes	No	7.0	No	No	Yes	Doxycycline + rifampin	6.0	UNKNOWN	Non adherence to medication
34	35.0	Positive	positive	3.0	not done		positive	23.0	B abortus & B melitensis	unpasteurized animal products	absence of focal disease	Yes	No	Yes	Yes	No	Yes	Yes	No	2.0	No	Yes	No	Doxycycline + rifampin	8.0	Cured	Non adherence to medication
35	36.0	Positive	positive	8.0	not done		positive	56.0	B melitensis	unpasteurized animal products	absence of focal disease	Yes	No	Yes	Yes	Yes	Yes	No	Yes	4.0	Yes	No	Yes	Doxycycline + rifampin	6.0	Cured	Non adherence to medication
36	37.0	Positive	positive	7.0	not done		positive	56.0	B abortus & B melitensis	unpasteurized animal products	absence of focal disease	Yes	Yes	Yes	No	No	Yes	Yes	No	3.0	Yes	No	Yes	Doxycycline + rifampin	8.0	UNKNOWN	Non adherence to medication
37	38.0	Negative	negative	1.0	negative	141.0	not done		acute pharyngitis
38	39.0	Negative	negative	1.0	negative	75.0	not done		acute pharyngitis
39	40.0	Negative	negative	4.0	negative	78.0	not done		Psoas muscle hematoma
40	41.0	Negative	negative	2.0	not done		not done		Adenovirus infection
41	42.0	Negative	negative	2.0	not done		not done		Urinary tract infection
42	43.0	Negative	negative	3.0	negative	81.0	not done		Acute tonsillitis
43	44.0	Negative	negative	2.0	negative	75.0	not done		urinary tract infection
44	45.0	Negative	negative	1.0	negative	125.0	negative	72.0	urinary tract infection
45	46.0	Negative	negative	1.0	negative	78.0	negative	72.0	pneumonia
46	47.0	Negative	negative	1.0	negative	85.0	negative	72.0	myeloproliferative disor
47	48.0	Negative	negative	2.0	negative	56.0	negative	72.0	inflammatory bowel disea
48	49.0	Negative	negative	1.0	negative	89.0	not done		upper respiratory tract
49	50.0	Negative	negative	2.0	negative	147.0	negative	72.0	cholecystitis
50	51.0	Negative	negative	2.0	not done		not done		gastroenteritis
51	52.0	Negative	negative	1.0	negative	76.0	negative	38.0	acute pharyngitis
52	53.0	Negative	negative	2.0	not done		not done		Acute tonsillitis
53	54.0	Negative	negative	1.0	not done		not done		acute pharyngitis
54	55.0	Negative	negative	3.0	not done		not done		polyneuropathy
55	56.0	Negative	negative	3.0	negative	168.0	negative	72.0	gastroenteritis
56	57.0	Negative	negative	1.0	not done		not done		Urinary tract infection
57	58.0	Negative	negative	1.0	negative	146.0	not done		upper respiratory tract
58	59.0	Negative	negative	1.0	not done		negative	264.0	gastroenteritis
59	60.0	Negative	negative	1.0	not done		not done		Acute tonsillitis
60	61.0	Negative	negative	2.0	negative	144.0	not done		acute pharyngitis
61	62.0	Negative	negative	1.0	not done		not done		upper respiratory tract
62	63.0	Negative	negative	1.0	negative	144.0	not done		upper respiratory tract
63	64.0	Negative	negative	1.0	negative	159.0	not done		gastroenteritis
64	65.0	Negative	negative	2.0	negative	148.0	negative	72.0	cellulitis
65	66.0	Negative	negative	2.0	negative	120.0	not done		Urinary tract infection
66	67.0	Negative	negative	1.0	not done		not done		acute laryngitis
67	68.0	Negative	negative	1.0	negative	168.0	negative	186.0	non-hodgkin lymphoma
68	69.0	Negative	negative	2.0	not done		not done		multiple sclerosis
69	70.0	Negative	negative	2.0	not done		not done		EBV infectious mononucle
70	71.0	Negative	negative	2.0	negative	120.0	not done		upper respiratory tract
71	72.0	Negative	negative	2.0	negative	144.0	negative	96.0	urinary tract infection
72	73.0	Negative	negative	1.0	not done		not done		acute pharyngitis
73	74.0	Negative	negative	1.0	negative	72.0	not done		Acute tonsillitis
74	75.0	Negative	negative	2.0	not done		not done		upper respiratory tract
75	76.0	Negative	negative	2.0	not done		not done		gastroenteritis
76	77.0	Negative	negative	2.0	not done		not done		otitis media
77	78.0	Negative	negative	3.0	not done		negative	144.0	gastroenteritis
78	79.0	Negative	negative	3.0	negative	100.0	not done		upper respiratory tract
79	80.0	Negative	negative	2.0	negative	96.0	not done		rheumatoid arthritis
80	81.0	Negative	negative	2.0	negative	144.0	not done		not mentioned
81	82.0	Negative	negative	2.0	negative	185.0	negative	150.0	sinusitis
82	83.0	Negative	negative	2.0	negative	148.0	negative	250.0	arthritis
83	84.0	Negative	negative	1.0	negative	116.0	not done		arthritis
84	85.0	Negative	negative	2.0	negative	154.0	negative	285.0	encephalitis
85	86.0	Negative	negative	3.0	negative	120.0	not done		upper respiratory tract
86	87.0	Negative	negative	1.0	negative	96.0	negative	120.0	acute pharyngitis
87	88.0	Negative	negative	2.0	negative	96.0	negative	120.0	upper respiratory tract
88	89.0	Negative	negative	1.0	not done		negative	250.0	sacroiliitis
89	90.0	Negative	negative	1.0	not done		negative	152.0	gastroenteritis
90	91.0	Negative	negative	3.0	negative	120.0	negative	158.0	urinary tract infection
91	92.0	Negative	negative	2.0	negative	195.0	negative	72.0	acute bronchitits
92	93.0	Negative	negative	2.0	negative	100.0	negative	82.0	asthma exacerbation
93	94.0	Negative	negative	2.0	not done		negative	168.0	pneumonia
94	95.0	Negative	negative	3.0	not done		negative	92.0	folliculitis
95	96.0	Negative	negative	1.0	negative	72.0	negative	144.0	arthritis
96	97.0	Negative	negative	2.0	not done		not done		dengue fever
97	98.0	Negative	negative	1.0	not done		not done		urinary tract infection
98	99.0	Negative	negative	2.0	negative	96.0	not done		pneumonia
99	100.0	Negative	negative	1.0	not done		not done		upper respiratory tract
100	101.0	Negative	negative	2.0	negative	144.0	not done		acute pharyngitis
101	102.0	Negative	negative	1.0	not done		not done		upper respiratory tract
102	103.0	Negative	negative	2.0	negative	156.0	negative	125.0	asthma exacerbation
103	104.0	Negative	negative	2.0	not done		not done		septic arthritis
104	105.0	Negative	negative	1.0	negative	105.0	negative	112.0	influenza B
105	106.0	Negative	negative	2.0	negative	72.0	negative	76.0	Influenza A
106	107.0	Negative	negative	2.0	negative	360.0	negative	82.0	colitis
107	108.0	Negative	negative	2.0	negative	250.0	negative	148.0	urinary tract infection
108	109.0	Negative	negative	1.0	negative	192.0	negative	168.0	pneumonia
109	110.0	Negative	negative	2.0	not done		negative	122.0	upper respiratory tract
110	111.0	Negative	negative	1.0	negative	98.0	negative	48.0	pyelonephritis
111	112.0	Negative	negative	2.0	not done		not done		acute bronchitis
112	113.0	Negative	negative	2.0	negative	192.0	not done		upper respiratory tract
113	114.0	Negative	negative	1.0	not done		not done		dengue fever
114	115.0	Negative	negative	2.0	not done		not done		acute hepatitis
115	116.0	Negative	negative	1.0	negative	100.0	negative	58.0	pneumonia
116	117.0	Negative	negative	2.0	negative	96.0	not done		septic arthritis
117	118.0	Negative	negative	2.0	negative	185.0	not done		upper respiratory tract
118	119.0	Negative	negative	2.0	negative	142.0	negative	89.0	acute pharyngitis
119	120.0	Negative	negative	2.0	negative	189.0	not done		pneumonia
120	121.0	Negative	negative	2.0	not done		negative	145.0	urinary tract infection
121	122.0	Negative	negative	1.0	negative	86.0	not done		dengue fever
122	123.0	Negative	negative	2.0	negative	96.0	not done		urinary tract infection
123	124.0	Negative	negative	3.0	negative	154.0	not done		upper respiratory tract
124	125.0	Negative	negative	1.0	not done		not done		acute tonsillitis
125	126.0	Negative	negative	2.0	not done		not done		arthritis
126	127.0	Negative	negative	2.0	negative	76.0	negative	48.0	enteric fever
127	128.0	Negative	negative	1.0	not done		not done		urinary tract infection
128	129.0	Negative	negative	2.0	negative	102.0	not done		gastroenteritis
129	130.0	Negative	negative	2.0	not done		not done		abscesses
130	131.0	Negative	negative	1.0	negative	148.0	not done		gastroenteritis
131	132.0	Negative	negative	2.0	not done		negative	116.0	acute tonsillitis
132	133.0	Negative	negative	2.0	negative	108.0	negative	36.0	still disease
133	134.0	Negative	negative	2.0	negative	126.0	negative	152.0	upper respiratory tract
134	135.0	Negative	negative	2.0	not done		negative	56.0	arthritis
135	136.0	Negative	negative	3.0	negative	144.0	negative	244.0	kawasaki disease
136	137.0	Negative	negative	2.0	negative	126.0	not done		urinary tract infection
137	138.0	Negative	negative	1.0	negative	148.0	negative	72.0	tuberculosis
138	139.0	Negative	negative	1.0	negative	148.0	negative	122.0	gastroenteritis
139	140.0	Negative	negative	2.0	negative	100.0	negative	112.0	osteomyelitis
140	141.0	Negative	negative	2.0	not done		negative	78.0	osteomyelitis
141	142.0	Negative	negative	2.0	negative	128.0	negative	76.0	gastroenteritis
142	143.0	Negative	negative	2.0	negative	240.0	not done		urinary tract infection
143	144.0	Negative	negative	2.0	negative	185.0	negative	145.0	osteomyelitis
144	145.0	Negative	negative	2.0	negative	210.0	negative	74.0	common cold
145	146.0	Negative	negative	2.0	negative	76.0	negative	145.0	urinary tract infection
146	147.0	Negative	negative	2.0	negative	100.0	negative	156.0	upper respiratory tract
147	148.0	Negative	negative	3.0	not done		negative	192.0	orchitis
148	149.0	Negative	negative	2.0	not done		negative	87.0	pneumonia
149	150.0	Negative	negative	2.0	negative	96.0	negative	7.0	meningitis
150	151.0	Negative	negative	2.0	not done		not done		scabies
151	152.0	Negative	negative	2.0	not done		negative	112.0	pneumonia
152	153.0	Negative	negative	2.0	not done		not done		upper respiratory tract
153	154.0	Negative	negative	2.0	negative	76.0	negative	6.0	pneumonia
154	155.0	Negative	negative	2.0	negative	96.0	negative	74.0	urinary tract nfection
155	156.0	Negative	negative	2.0	negative	120.0	negative	192.0	acute tonsillitis
156	157.0	Negative	negative	2.0	not done		negative	144.0	influnza B
157	158.0	Negative	negative	1.0	not done		not done		tuberculosis
158	159.0	Negative	negative	2.0	negative	146.0	not done		acute pharyngitis
159	160.0	Negative	negative	1.0	negative	96.0	not done		acute cholecystitis
160	161.0	Negative	negative	2.0	not done		not done		upper respiratory tract
161	162.0	Negative	negative	2.0	not done		not done		pneumonia
162	163.0	Negative	negative	2.0	not done		not done		hyperuricemia
163	164.0	Negative	negative	2.0	negative	98.0	not done		Acute pharyngitis
164	165.0	Negative	negative	1.0	negative	145.0	negative	78.0	upper respiratory tract
165	166.0	Negative	negative	1.0	not done		not done		orchitis
166	167.0	Negative	negative	2.0	negative	120.0	not done		upper respiratory tract
167	168.0	Negative	negative	2.0	negative	98.0	not done		urinary tract nfection
168	169.0	Negative	negative	1.0	negative	96.0	not done		acute bronchitis
169	170.0	Negative	negative	2.0	negative	148.0	negative	48.0	sinusitis
170	171.0	Negative	negative	2.0	not done		negative	265.0	upper respiratory tract
171	172.0	Negative	negative	2.0	not done		not done		upper respiratory tract
172	173.0	Negative	negative	2.0	negative	192.0	not done		urinary tract nfection
173	174.0	Negative	negative	2.0	negative	92.0	negative	125.0	upper respiratory tract
174	175.0	Negative	negative	1.0	negative	72.0	negative	24.0	infective endocarditis
175	176.0	Negative	negative	1.0	negative	82.0	negative	4.0	pancreatitis
176	177.0	Negative	negative	1.0	negative	142.0	not done		otitis media
177	178.0	Negative	negative	2.0	negative	140.0	not done		arthritis
178	179.0	Negative	negative	2.0	not done		not done		upper respiratory tract
179	180.0	Negative	negative	2.0	negative	122.0	not done		urinary tract infection
180	181.0	Negative	negative	2.0	negative	95.0	not done		herpes zoster
181	182.0	Negative	negative	2.0	negative	122.0	negative	78.0	upper respiratory tract
182	183.0	Negative	negative	2.0	not done		negative	246.0	influnza B
183	184.0	Negative	negative	2.0	negative	48.0	not done		gastroenteritis
184	185.0	Negative	negative	2.0	negative	146.0	not done		upper respiratory tract
185	186.0	Negative	negative	2.0	negative	122.0	negative	122.0	pneumonia
186	187.0	Negative	negative	1.0	not done		negative	78.0	gastroenteritis
187	188.0	Negative	negative	1.0	negative	144.0	not done		urinary tract infection
188	189.0	Negative	negative	1.0	negative	146.0	not done		upper respiratory tract
189	190.0	Negative	negative	2.0	negative	186.0	not done		acute pharyngitis
190	191.0	Negative	negative	1.0	not done		not done		osteomyelitis
191	192.0	Negative	negative	2.0	negative	122.0	not done		gastroenteritis
192	193.0	Negative	negative	2.0	negative	96.0	negative	8.0	gastroenteritis
193	194.0	Negative	negative	2.0	negative	168.0	not done		typhoid fever
194	195.0	Negative	negative	2.0	not done		not done		acute pharyngitis
195	196.0	Negative	negative	1.0	not done		not done		acute pharyngitis
196	197.0	Negative	negative	2.0	negative	96.0	not done		upper respiratory tract
197	198.0	Negative	negative	2.0	not done		not done		upper respiratory tract
198	199.0	Negative	negative	2.0	negative	120.0	not done		influnza B
199	200.0	Negative	negative	2.0	negative	165.0	negative	185.0	arthritis
200	201.0	Negative	negative	1.0	negative	98.0	not done		urinary tract infection
201	202.0	Negative	negative	1.0	not done		not done		acute pharyngitis
202	203.0	Negative	negative	1.0	negative	120.0	not done		upper respiratory tract
203	204.0	Negative	negative	1.0	negative	92.0	not done		acute pharyngitis
204	205.0	Negative	negative	2.0	negative	86.0	negative	165.0	upper respiratory tract
205	206.0	Negative	negative	2.0	negative	146.0	not done		pneumonia
206	207.0	Negative	negative	1.0	negative	146.0	not done		upper respiratory tract
207	208.0	Negative	negative	1.0	negative	143.0	negative	73.0	sinusitis
208	209.0	Negative	negative	2.0	negative	146.0	not done		upper respiratory tract
209	210.0	Negative	negative	2.0	negative	120.0	not done		osteomyelitis
210	211.0	Negative	negative	2.0	not done		negative	192.0	upper respiratory tract
211	212.0	Negative	negative	2.0	not done		negative	5.0	influnza B
212	213.0	Negative	negative	1.0	negative	192.0	not done		acute pharyngitis
213	214.0	Negative	negative	1.0	negative	72.0	not done		upper respiratory tract
214	215.0	Negative	negative	1.0	not done		not done		acute pharyngitis
215	216.0	Negative	negative	2.0	not done		not done		acute tonsillitis
216	217.0	Negative	negative	1.0	negative	96.0	not done		gastroenteritis
217	218.0	Negative	negative	2.0	negative	144.0	negative	196.0	pneumonia
218	219.0	Negative	negative	2.0	negative	96.0	negative	185.0	orchitis
219	220.0	Negative	negative	1.0	negative	96.0	not done		upper respiratory tract
220	221.0	Negative	negative	1.0	negative	94.0	not done		acute pharyngitis
221	222.0	Negative	negative	2.0	not done		negative	336.0	orchitis
222	223.0	Negative	negative	2.0	negative	143.0	not done		upper respiratory tract
223	224.0	Negative	negative	1.0	negative	85.0	negative	146.0	gastroenteritis
224	225.0	Negative	negative	1.0	negative	96.0	not done		upper respiratory tract
225	226.0	Negative	negative	2.0	negative	168.0	not done		upper respiratory tract
226	227.0	Negative	negative	1.0	negative	96.0	not done		acute pharyngitis
227	228.0	Negative	negative	1.0	negative	120.0	not done		upper respiratory tract
228	229.0	Negative	negative	2.0	negative	90.0	not done		otitis media
229	230.0	Negative	negative	1.0	negative	85.0	not done		upper respiratory tract
230	231.0	Negative	negative	2.0	negative	95.0	negative	93.0	gastroenteritis
231	232.0	Negative	negative	1.0	negative	72.0	not done		upper respiratory tract
232	233.0	Negative	negative	1.0	not done		not done		upper respiratory tract
233	234.0	Negative	negative	1.0	negative	144.0	not done		upper respiratory tract
234	235.0	Negative	negative	1.0	negative	120.0	negative	216.0	upper respiratory tract
235	236.0	Negative	negative	2.0	negative	120.0	negative	192.0	allergic rhinitis
236	237.0	Negative	negative	2.0	not done		negative	122.0	gastroenteritis
237	238.0	Negative	negative	2.0	negative	110.0	negative	85.0	urinary tract infection
238	239.0	Negative	negative	1.0	negative	120.0	not done		gastroenteritis
239	240.0	Negative	negative	1.0	negative	86.0	not done		upper respiratory tract
240	241.0	Negative	negative	1.0	negative	125.0	not done		upper respiratory tract
241	242.0	Negative	negative	2.0	not done		negative	185.0	syphilis
242	243.0	Negative	negative	2.0	not done		negative	156.0	dengue fever
243	244.0	Negative	negative	1.0	negative	120.0	negative	96.0	pneumonia
244	245.0	Negative	negative	2.0	negative	144.0	not done		upper respiratory tract
245	246.0	Negative	negative	2.0	not done		negative	144.0	urinary tract infection
246	247.0	Negative	negative	2.0	not done		not done		upper respiratory tract
247	248.0	Negative	negative	2.0	not done		negative	48.0	urinary tract infection
248	249.0	Negative	negative	2.0	negative	96.0	negative	245.0	urinary tract infection
249	250.0	Negative	negative	1.0	not done		not done		gastroenteritis
250	251.0	Negative	negative	2.0	not done		not done		upper respiratory tract
251	252.0	Negative	negative	2.0	negative	122.0	not done		urinary tract infection
252	253.0	Negative	negative	2.0	negative	145.0	negative	72.0	upper respiratory tract
253	254.0	Negative	negative	2.0	negative	24.0	negative	192.0	pneumonia
254	255.0	Negative	negative	1.0	negative	96.0	not done		upper respiratory tract
255	256.0	Negative	negative	2.0	not done		negative	124.0	upper respiratory tract
256	257.0	Negative	negative	2.0	not done		not done		upper respiratory tract
257	258.0	Negative	negative	1.0	not done		negative	6.0	urinary tract infection
258	259.0	Negative	negative	1.0	not done		negative	96.0	urinary tract infection
259	260.0	Negative	negative	2.0	negative	48.0	negative	142.0	upper respiratory tract
260	261.0	Negative	negative	2.0	negative	120.0	negative	192.0	pneumonia
261	262.0	Negative	negative	1.0	negative	98.0	negative	12.0	dengue fever
262	263.0	Negative	negative	2.0	negative	95.0	not done		leishmaniasis
263	264.0	Negative	negative	2.0	negative	96.0	negative	42.0	pyelonephritis
264	265.0	Negative	negative	2.0	negative	120.0	negative	103.0	urinary tract infection
265	266.0	Negative	negative	2.0	negative	120.0	negative	85.0	influenza
266	267.0	Negative	negative	2.0	negative	118.0	negative	145.0	relapsing fever
267	268.0	Negative	negative	1.0	negative	144.0	not done		acute pharyngitis
268	269.0	Negative	negative	1.0	negative	144.0	negative	72.0	pneumonia
269	270.0	Negative	negative	2.0	negative	125.0	not done		upper respiratory tract
270	271.0	Negative	negative	2.0	negative	169.0	negative	168.0	upper respiratory tract
271	272.0	Negative	negative	2.0	negative	144.0	not done		gastroenteritis
272	273.0	Negative	negative	1.0	negative	245.0	negative	192.0	upper respiratory tract
273	274.0	Negative	negative	2.0	negative	195.0	negative	165.0	osteomyelitis
274	275.0	Negative	negative	1.0	negative	85.0	negative	72.0	urinary tract infection
275	276.0	Negative	negative	2.0	not done		negative	24.0	urinary tract infection
276	277.0	Negative	negative	1.0	negative	144.0	not done		upper respiratory tract
277	278.0	Negative	negative	1.0	negative	120.0	negative	52.0	otitis media
278	279.0	Negative	negative	2.0	negative	125.0	negative	85.0	urinary tract infection
279	280.0	Negative	negative	2.0	negative	195.0	not done		urinary tract infection
280	281.0	Negative	negative	2.0	negative	125.0	negative	150.0	osteomyelitis
281	282.0	Negative	negative	2.0	negative	135.0	negative	132.0	febrile neutropnia
282	283.0	Negative	negative	2.0	negative	155.0	negative	85.0	cellulitis
283	284.0	Negative	negative	1.0	not done		negative	24.0	upper respiratory tract
284	285.0	Negative	negative	2.0	negative	48.0	not done		upper respiratory tract
285	286.0	Negative	negative	1.0	negative	93.0	negative	185.0	urinary tract infection
286	287.0	Negative	negative	2.0	negative	24.0	negative	144.0	gastroenteritis
287	288.0	Negative	negative	2.0	negative	48.0	negative	144.0	upper respiratory tract
288	289.0	Negative	negative	2.0	not done		negative	96.0	osteomyelitis
289	290.0	Negative	negative	1.0	negative	85.0	negative	28.0	gastroenteritis
290	291.0	Negative	negative	2.0	negative	152.0	negative		gastroenteritis
291	292.0	Negative	negative	2.0	negative	24.0	not done		pneumonia
292	293.0	Negative	negative	3.0	negative	78.0	negative	76.0	dengue fever
293	294.0	Negative	negative	2.0	negative	120.0	negative	144.0	upper respiratory tract
294	295.0	Negative	negative	1.0	negative	72.0	negative	89.0	urinary tract infection
295	296.0	Negative	negative	2.0	negative	124.0	not done		typhoid fever
296	297.0	Negative	negative	3.0	negative	144.0	not done		arthritis
297	298.0	Negative	negative	2.0	not done		negative	89.0	renal colic
298	299.0	Negative	negative	1.0	not done		not done		gastroenteritis
299	300.0	Negative	negative	2.0	not done		not done		urinary tract infection
300	301.0	Negative	negative	2.0	negative	142.0	not done		upper respiratory tract
301	302.0	Negative	negative	2.0	negative	76.0	negative	26.0	pneumonia
302	303.0	Negative	negative	2.0	not done		negative	85.0	upper respiratory tract
303	304.0	Negative	negative	2.0	negative	75.0	not done		arthritis
304	305.0	Negative	negative	1.0	not done		negative	158.0	acute febrile illness
305	306.0	Negative	negative	2.0	negative	85.0	not done		upper respiratory tract
306	307.0	Negative	negative	2.0	not done		negative	58.0	urinary tract infection
307	308.0	Negative	negative	1.0	not done		negative	12.0	pneumonia
308	309.0	Negative	negative	2.0	not done		not done		gastroenteritis
309	310.0	Negative	negative	4.0	not done		not done
310	311.0	Negative	negative	2.0	not done		not done
311	312.0	Negative	negative	1.0	not done		not done
312	313.0	Negative	negative	2.0	not done		not done
313	314.0	Negative	negative	3.0	not done		not done
314	315.0	Negative	negative	4.0	not done		not done
315	316.0	Negative	negative	2.0	not done		not done
316	317.0	Negative	negative	1.0	not done		not done
317	318.0	Negative	negative	3.0	not done		not done
318	319.0	Negative	negative	5.0	not done		not done
319	320.0	Negative	negative	2.0	not done		not done
320	321.0	Negative	negative	4.0	negative		not done
321	322.0	Negative	negative	2.0	not done		not done
322	323.0	Negative	negative	5.0	negative		negative
323	324.0	Negative	negative	3.0	not done		not done
324	325.0	Negative	negative	2.0	not done		not done
325	326.0	Negative	negative	5.0	negative		not done
326	327.0	Negative	negative	2.0	negative		not done
327	328.0	Negative	negative	3.0	negative		not done
328	329.0	Negative	negative	3.0	not done		not done
329	330.0	Negative	negative	2.0	not done		not done
330	331.0	Negative	negative	3.0	not done		not done
331	332.0	Negative	negative	5.0	not done		not done
332	333.0	Negative	negative	4.0	not done		not done
333	334.0	Negative	negative	3.0	negative		not done
334	335.0	Negative	negative	2.0	negative		not done
335	336.0	Negative	negative	4.0	not done		not done
336	337.0	Negative	negative	2.0	negative		negative
337	338.0	Negative	negative	4.0	negative		not done
338	339.0	Negative	negative	3.0	not done		not done
339	340.0	Negative	negative	2.0	not done		not done
340	341.0	Negative	negative	4.0	not done		not done
341	342.0	Negative	negative	3.0	not done		not done
342	343.0	Negative	negative	2.0	not done		not done
343	344.0	Negative	negative	4.0	not done		not done
344	345.0	Negative	negative	3.0	negative		negative
345	346.0	Negative	negative	2.0	negative		not done
346	347.0	Negative	negative	4.0	negative		not done
347	348.0	Negative	negative	1.0	not done		not done
348	349.0	Negative	negative	4.0	negative		not done
349	350.0	Negative	negative	2.0	not done		not done
350	351.0	Negative	negative	2.0	not done		not done
351	352.0	Negative	negative	4.0	not done		not done
352	353.0	Negative	negative	2.0	not done		not done
353	354.0	Negative	negative	4.0	not done		not done
354	355.0	Negative	negative	4.0	negative		not done
355	356.0	Negative	negative	2.0	negative		not done
356	357.0	Negative	negative	1.0	not done		not done
357	358.0	Negative	negative	3.0	negative		not done
358	359.0	Negative	negative	4.0	not done		not done
359	360.0	Negative	negative	4.0	negative	52.0	negative	5.0
360	361.0	Negative	negative	2.0	not done		negative	2.0
361	362.0	Negative	negative	5.0	not done		negative	3.0
362	363.0	Negative	negative	4.0	not done		negative	5.0
363	364.0	Negative	negative	3.0	not done		not done
364	365.0	Negative	negative	2.0	not done		not done
365	366.0	Negative	negative	4.0	not done		negative	3.0
366	367.0	Negative	negative	3.0	not done		negative	5.0
367	368.0	Negative	negative	3.0	not done		negative	3.0
368	369.0	Negative	negative	5.0	not done		negative	2.0
369	370.0	Negative	not done	4.0	not done		not done
370	371.0	Negative	negative	3.0	not done		not done
371	372.0	Negative	negative	2.0	not done		not done
372	373.0	Negative	negative	3.0	not done		negative	72.0
373	374.0	Negative	negative	2.0	not done		not done
374	375.0	Negative	negative	4.0	not done		negative	72.0
375	376.0	Negative	negative	2.0	not done		not done
376	377.0	Negative	negative	4.0	not done		not done
377	378.0	Negative	negative	2.0	not done		not done
378	379.0	Negative	negative	6.0	not done		not done
379	380.0	Negative	negative	4.0	not done		not done
380	381.0	Negative	negative	3.0	not done		negative	42.0
381	382.0	Negative	negative	2.0	not done		not done
382	383.0	Negative	negative	4.0	not done		negative	30.0
383	384.0	Negative	negative	3.0	not done		not done
384	385.0	Negative	negative	2.0	negative		negative	10.0
385	386.0	Negative	negative	2.0	not done		not done
386	387.0	Negative	negative	4.0	not done		negative	35.0
387	388.0	Negative	negative	3.0	not done		negative	15.0
388	389.0	Negative	negative	2.0	not done		not done
389	390.0	Negative	negative	5.0	not done		not done
390	391.0	Negative	negative	4.0	not done		negative	25.0
391	392.0	Negative	negative	2.0	not done		not done
392	393.0	Negative	negative	4.0	not done		not done
393	394.0	Negative	negative	3.0	not done		negative	29.0
394	395.0	Negative	negative	4.0	not done		not done
395	396.0	Negative	negative	2.0	not done		not done
396	397.0	Negative	negative	5.0	not done		not done
397	398.0	Negative	negative	2.0	not done		not done
398	399.0	Negative	negative	4.0	not done		not done
399	400.0	Negative	negative	2.0	not done		not done
400	401.0	Negative	negative	2.0	not done		not done
401	402.0	Negative	negative	3.0	not done		not done
402	403.0	Negative	negative	3.0	not done		negative	14.0
403	404.0	Negative	negative	2.0	not done		negative	23.0
404	405.0	Negative	negative	3.0	not done		not done	45.0
405	406.0	Negative	negative	5.0	not done		negative	23.0
406	407.0	Negative	negative	3.0	not done		negative	13.0
407	408.0	Negative	negative	2.0	not done		negative	20.0
408	409.0	Negative	negative	3.0	not done		negative	15.0
409	410.0	Negative	negative	2.0	not done		negative	14.0
410	411.0	Negative	negative	4.0	not done		not done	20.0
411	412.0	Negative	negative	3.0	not done		negative	18.0
412	413.0	Negative	negative	2.0	not done		negative	23.0
413	414.0	Negative	negative	4.0	not done		negative	18.0
414	415.0	Negative	negative	2.0	not done		negative	26.0
415	416.0	Negative	negative	2.0	not done		not done
416	417.0	Negative	negative	4.0	not done		not done
417	418.0	Negative	negative	2.0	not done		negative	23.0
418	419.0	Negative	negative	2.0	not done		not done
419	420.0	Negative	negative	3.0	not done		not done
420	421.0	Negative	negative	2.0	not done		negative	40.0
421	422.0	Negative	negative	4.0	not done		negative	72.0
422	423.0	Negative	negative	3.0	not done		negative	45.0
423	424.0	Negative	negative	4.0	not done		not done
424	425.0	Negative	negative	2.0	not done		negative	23.0
425	426.0	Negative	negative	4.0	not done		not done
426	427.0	Negative	negative	2.0	not done		not done
427	428.0	Negative	negative	4.0	not done		not done
428	429.0	Negative	negative	4.0	not done		not done
429	430.0	Negative	negative	2.0	not done		negative	45.0
430	431.0	Negative	negative	4.0	not done		negative	26.0
431	432.0	Negative	negative	2.0	not done		negative	49.0
432	433.0	Negative	negative	2.0	not done		negative	43.0
433	434.0	Negative	negative	4.0	not done		negative	26.0
434	435.0	Negative	negative	2.0	not done		not done
435	436.0	Negative	negative	4.0	not done		negative	42.0
436	437.0	Negative	negative	3.0	not done		negative	28.0
437	438.0	Negative	negative	4.0	not done		not done
438	439.0	Negative	negative	2.0	not done		negative	25.0
439	440.0	Negative	negative	3.0	not done		negative	42.0
440	441.0	Negative	negative	4.0	not done		negative	35.0
441	442.0	Negative	negative	2.0	not done		not done
442	443.0	Negative	negative	4.0	not done		not done
443	444.0	Negative	negative	2.0	not done		negative	42.0
444	445.0	Negative	negative	4.0	not done		negative	35.0
445	446.0	Negative	negative	3.0	not done		negative	40.0
446	447.0	Negative	negative	2.0	not done		negative	23.0
447	448.0	Negative	negative	4.0	not done		negative	45.0
448	449.0	Negative	negative	3.0	not done		negative	43.0
449	450.0	Negative	negative	4.0	not done		negative	23.0
450	451.0	Negative	negative	2.0	not done		negative	26.0
451	452.0	Negative	negative	3.0	not done		negative	42.0
452	453.0	Negative	negative	2.0	not done		negative	32.0
453	454.0	Negative	negative	4.0	not done		not done
454	455.0	Negative	negative	2.0	not done		not done
455	456.0	Negative	negative	2.0	not done		not done
456	457.0	Negative	negative	4.0	not done		negative	14.0
457	458.0	Negative	negative	2.0	not done		not done
458	459.0	Negative	negative	4.0	negative		negative	26.0
459	460.0	Negative	negative	3.0	not done		negative	26.0
460	461.0	Negative	negative	2.0	not done		not done
461	462.0	Negative	negative	3.0	not done		not done
462	463.0	Negative	negative	2.0	not done		not done
463	464.0	Negative	negative	2.0	not done		not done
464	465.0	Negative	negative	3.0	not done		not done
465	466.0	Negative	negative	2.0	not done		not done
466	467.0	Negative	negative	4.0	not done		not done
467	468.0	Negative	negative	2.0	not done		not done
468	469.0	Negative	negative	4.0	not done		not done
469	470.0	Negative	negative	2.0	not done		not done
470	471.0	Negative	negative	4.0	not done		not done
471	472.0	Negative	negative	2.0	not done		not done
472	473.0	Negative	negative	4.0	not done		negative	40.0
473	474.0	Negative	negative	2.0	not done		negative	23.0
474	475.0	Negative	negative	4.0	not done		negative	32.0
475	476.0	Negative	negative	2.0	not done		not done
476	477.0	Negative	negative	4.0	not done		not done
477	478.0	Negative	negative	2.0	not done		negative	23.0
478	479.0	Negative	negative	3.0	not done		negative	36.0
479	480.0	Negative	negative	2.0	not done		not done
480	481.0	Negative	negative	3.0	not done		negative	39.0
481	482.0	Negative	negative	2.0	not done		negative	25.0
482	483.0	Negative	negative	3.0	not done		negative	32.0
483	484.0	Negative	negative	2.0	not done		negative	26.0
484	485.0	Negative	negative	3.0	not done		negative	33.0
485	486.0	Negative	negative	4.0	not done		negative	26.0
486	487.0	Negative	negative	2.0	not done		not done
487	488.0	Negative	negative	4.0	not done		not done
488	489.0	Negative	negative	2.0	not done		not done
489	490.0	Negative	negative	3.0	not done		not done
490	491.0	Negative	negative	4.0	not done		not done
491	492.0	Negative	negative	4.0	not done		negative	34.0
492	493.0	Negative	negative	2.0	not done		not done
493	494.0	Negative	negative	4.0	not done		not done
494	495.0	Negative	negative	2.0	not done		negative	26.0
495	496.0	Negative	negative	4.0	not done		negative	34.0
496	497.0	Negative	negative	3.0	not done		not done
497	498.0	Negative	negative	2.0	not done		negative	18.0
498	499.0	Negative	negative	3.0	not done		negative	23.0
499	500.0	Negative	negative	2.0	not done		negative	24.0
500	501.0	Negative	negative	4.0	negative	46.0	not done
501	502.0	Negative	negative	2.0	not done		not done
502	503.0	Negative	negative	2.0	not done		not done
503	504.0	Negative	negative	3.0	not done		negative	42.0
504	505.0	Negative	negative	2.0	not done		negative	52.0
505	506.0	Negative	negative	4.0	not done		negative	31.0
506	507.0	Negative	negative	3.0	not done		negative	43.0
507	508.0	Negative	negative	2.0	not done		not done
508	509.0	Negative	negative	4.0	not done		negative	35.0
509	510.0	Negative	negative	3.0	not done		negative	33.0
510	511.0	Negative	negative	2.0	not done		not done
511	512.0	Negative	negative	3.0	not done		not done
512	513.0	Negative	negative	3.0	not done		not done
513	514.0	Negative	negative	4.0	not done		not done
514	515.0	Negative	negative	2.0	not done		not done
515	516.0	Negative	negative	4.0	not done		negative	42.0
516	517.0	Negative	negative	2.0	not done		negative	33.0
517	518.0	Negative	negative	2.0	not done		negative	42.0
518	519.0	Negative	negative	4.0	not done		negative	48.0
519	520.0	Negative	negative	2.0	not done		negative	23.0
520	521.0	Negative	negative	4.0	not done		negative	35.0
521	522.0	Negative	negative	3.0	not done		negative	46.0
522	523.0	Negative	negative	4.0	not done		negative	23.0
523	524.0	Negative	negative	2.0	not done		negative	35.0
524	525.0	Negative	negative	4.0	not done		negative	54.0
525	526.0	Negative	negative	2.0	not done		negative	32.0
526	527.0	Negative	negative	3.0	not done		negative	40.0
527	528.0	Negative	negative	2.0	not done		negative	24.0
528	529.0	Negative	negative	4.0	not done		negative	33.0
529	530.0	Negative	negative	2.0	not done		negative	43.0
530	531.0	Negative	negative	3.0	not done		negative	23.0
531	532.0	Negative	negative	3.0	not done		negative	48.0
532	533.0	Negative	negative	2.0	not done		negative	26.0
533	534.0	Negative	negative	4.0	not done		negative	35.0
534	535.0	Negative	negative	2.0	not done		negative	46.0
535	536.0	Negative	negative	4.0	not done		negative	48.0
536	537.0	Negative	negative	2.0	not done		negative	23.0
537	538.0	Negative	negative	2.0	negative	217.0	negative	230.0	urinary tract infection
538	539.0	Negative	negative	2.0	negative	48.0	negative	86.0	fever of unknown origin
539	540.0	Negative	negative	1.0	negative	218.0	negative	342.0	fever post chemotherapy
540	541.0	Negative	negative	2.0	negative	48.0	negative	167.0	covid 19
541	542.0	Negative	negative	2.0	negative	75.0	negative	127.0	infective endocarditis
542	543.0	Negative	negative	32.0	negative	43.0	negative	86.0	acute tonsillitis
543	544.0	Negative	negative	4.0	negative	30.0	negative	29.0	discitis
544	545.0	Negative	negative	4.0	negative	142.0	negative	336.0	viral encephalitis
545	546.0	Negative	negative	9.0	negative	48.0	negative	98.0	pneumonia
546	547.0	Negative	negative	5.0	not done		negative	43.0
547	548.0	Negative	negative	6.0	not done		not done
548	549.0	Negative	negative	5.0	not done		not done
549	550.0	Negative	negative	4.0	not done		not done
550	551.0	Negative	negative	6.0	not done		not done
551	552.0	Negative	negative	5.0	not done		not done
552	553.0	Negative	negative	6.0	not done		not done
553	554.0	Negative	negative	9.0	not done		not done
554	555.0	Negative	negative	5.0	not done		negative	45.0
555	556.0	Negative	negative	6.0	not done		negative	23.0
556	557.0	Negative	negative	4.0	not done		not done
557	558.0	Negative	negative	6.0	not done		negative	86.0
558	559.0	Negative	negative	4.0	not done		negative	56.0
559	560.0	Negative	negative	5.0	not done		negative	92.0
560	561.0	Negative	negative	7.0	not done		not done
561	562.0	Negative	negative	6.0	not done		not done
562	563.0	Negative	negative	6.0	not done		negative	56.0
563	564.0	Negative	negative	4.0	not done		not done
564	565.0	Negative	negative	5.0	not done		negative	85.0
565	566.0	Negative	negative	8.0	not done		negative	65.0
566	567.0	Negative	negative	9.0	not done		not done	43.0
567	568.0	Negative	negative	5.0	not done		negative	56.0
568	569.0	Negative	negative	9.0	not done		negative	23.0
569	570.0	Negative	negative	6.0	not done		not done
570	571.0	Negative	negative	9.0	not done		negative	45.0
571	572.0	Negative	negative	4.0	not done		negative	65.0
572	573.0	Negative	negative	5.0	not done		negative	87.0
573	574.0	Negative	negative	9.0	not done		negative	83.0
574	575.0	Negative	negative	5.0	not done		negative	60.0
575	576.0	Negative	negative	4.0	not done		not done
576	577.0	Negative	negative	8.0	not done		not done
577	578.0	Negative	negative	6.0	not done		negative	55.0
578	579.0	Negative	negative	9.0	not done		negative	85.0
579	580.0	Negative	negative	4.0	not done		negative	42.0
580	581.0	Negative	negative	6.0	not done		negative	57.0
581	582.0	Negative	negative	4.0	not done		negative	54.0
582	583.0	Negative	negative	6.0	not done		negative	39.0
583	584.0	Negative	negative	5.0	not done		negative	55.0
584	585.0	Negative	negative	9.0	not done		negative	43.0
585	586.0	Negative	negative	6.0	not done		negative	56.0
586	587.0	Negative	negative	5.0	not done		negative	83.0
587	588.0	Negative	negative	6.0	not done		negative	82.0
588	589.0	Negative	negative	9.0	not done		negative	43.0
589	590.0	Negative	negative	4.0	not done		negative	23.0
590	591.0	Negative	negative	6.0	not done		negative	44.0
591	592.0	Negative	negative	5.0	not done		not done
592	593.0	Negative	negative	2.0	not done		not done
593	594.0	Negative	negative	9.0	not done		not done
594	595.0	Negative	negative	5.0	not done		not done
595	596.0	Negative	negative	9.0	not done		not done
596	597.0	Negative	negative	5.0	not done		negative	86.0
597	598.0	Negative	negative	9.0	not done		negative	83.0
598	599.0	Negative	negative	3.0	not done		negative	52.0
599	600.0	Negative	negative	6.0	not done		negative	54.0
600	601.0	Negative	negative	9.0	not done		negative	62.0
601	602.0	Negative	negative	6.0	not done		negative	76.0
602	603.0	Negative	negative	9.0	not done		negative	52.0
603	604.0	Negative	negative	5.0	not done		negative	85.0
604	605.0	Negative	negative	4.0	not done		negative	51.0
605	606.0	Negative	negative	6.0	not done		negative	75.0
606	607.0	Negative	negative	6.0	not done		negative	88.0
607	608.0	Negative	negative	8.0	not done		negative	75.0
608	609.0	Negative	negative	10.0	not done		not done
609	610.0	Negative	negative	6.0	not done		negative	86.0
610	611.0	Negative	negative	8.0	not done		negative	43.0
611	612.0	Negative	negative	5.0	not done		negative	56.0
612	613.0	Negative	negative	6.0	not done		negative	62.0
613	614.0	Negative	negative	2.0	not done		negative	40.0
614	615.0	Negative	negative	7.0	not done		negative	83.0
615	616.0	Negative	negative	6.0	not done		negative	25.0
616	617.0	Negative	negative	4.0	not done		negative	46.0
617	618.0	Negative	negative	5.0	not done		not done
618	619.0	Negative	negative	9.0	not done		negative	52.0
619	620.0	Negative	negative	5.0	not done		not done
620	621.0	Negative	negative	6.0	not done		negative	85.0
621	622.0	Negative	negative	4.0	not done		negative	44.0
622	623.0	Negative	negative	9.0	not done		negative	26.0
623	624.0	Negative	negative	2.0	not done		negative	43.0
624	625.0	Negative	negative	7.0	negative		negative	55.0
625	626.0	Negative	negative	3.0	not done		not done
626	627.0	Negative	negative	4.0	not done		not done
627	628.0	Negative	negative	5.0	not done		negative	36.0
628	629.0	Negative	negative	4.0	not done		negative	85.0
629	630.0	Negative	negative	8.0	not done		negative	56.0
630	631.0	Negative	negative	9.0	not done		not done
631	632.0	Negative	negative	5.0	not done		negative	46.0
632	633.0	Negative	negative	6.0	not done		not done
633	634.0	Negative	negative	4.0	not done		negative	85.0
634	635.0	Negative	negative	9.0	not done		not done
635	636.0	Negative	negative	6.0	not done		negative	43.0
636	637.0	Negative	negative	9.0	not done		negative	83.0
637	638.0	Negative	negative	5.0	not done		negative	64.0
638	639.0	Negative	negative	4.0	not done		negative	73.0
639	640.0	Negative	negative	6.0	not done		not done
640	641.0	Negative	negative	4.0	not done		negative	86.0
641	642.0	Negative	negative	8.0	not done		negative	56.0
642	643.0	Negative	negative	8.0	not done		negative	76.0
643	644.0	Negative	negative	6.0	not done		negative	63.0
644	645.0	Negative	negative	9.0	not done		negative	86.0
645	646.0	Negative	negative	4.0	not done		negative	79.0
646	647.0	Negative	negative	8.0	not done		negative	32.0
647	648.0	Negative	negative	5.0	not done		negative	75.0
648	649.0	Negative	negative	5.0	not done		not done
649	650.0	Negative	negative	6.0	not done		negative	56.0
650	651.0	Negative	negative	5.0	not done		negative	54.0
651	652.0	Negative	negative	9.0	not done		not done
652	653.0	Negative	negative	6.0	not done		negative	84.0
653	654.0	Negative	negative	8.0	not done		negative	35.0
654	655.0	Negative	negative	4.0	not done		negative	46.0
655	656.0	Negative	negative	6.0	not done		negative	86.0
656	657.0	Negative	negative	9.0	not done		not done
657	658.0	Negative	negative	6.0	not done		negative	68.0
658	659.0	Negative	negative	9.0	not done		negative	36.0
659	660.0	Negative	negative	4.0	not done		negative	82.0
660	661.0	Negative	negative	6.0	not done		not done
661	662.0	Negative	negative	9.0	not done		not done
662	663.0	Negative	negative	8.0	not done		negative	85.0
663	664.0	Negative	negative	4.0	not done		negative	96.0
664	665.0	Negative	negative	9.0	not done		negative	54.0
665	666.0	Negative	negative	5.0	not done		negative	46.0
666	667.0	Negative	negative	8.0	not done		negative	41.0
667	668.0	Negative	negative	8.0	not done		negative	69.0
668	669.0	Negative	negative	2.0	not done		negative	56.0
669	670.0	Negative	negative	6.0	not done		negative	42.0
670	671.0	Negative	negative	4.0	not done		negative	86.0
671	672.0	Negative	negative	3.0	not done		negative	34.0
672	673.0	Negative	negative	2.0	not done		negative	41.0
673	674.0	Negative	negative	7.0	not done		negative	55.0
674	675.0	Negative	negative	4.0	not done		negative	15.0
675	676.0	Negative	negative	5.0	not done		negative	98.0
676	677.0	Negative	negative	2.0	not done		negative	71.0
677	678.0	Negative	negative	6.0	not done		negative	45.0
678	679.0	Negative	negative	3.0	not done		negative	45.0
679	680.0	Negative	negative	8.0	not done		negative	26.0
680	681.0	Negative	negative	4.0	not done		not done
681	682.0	Negative	negative	8.0	not done		not done
682	683.0	Negative	negative	2.0	not done		negative	75.0
683	684.0	Negative	negative	8.0	not done		negative	45.0
684	685.0	Negative	negative	2.0	not done		negative	65.0
685	686.0	Negative	negative	9.0	not done		negative	89.0
686	687.0	Negative	negative	5.0	not done		not done
687	688.0	Negative	negative	3.0	not done		negative	87.0
688	689.0	Negative	negative	2.0	not done		not done
689	690.0	Negative	negative	1.0	not done		not done
690	691.0	Negative	negative	5.0	not done		negative	68.0
691	692.0	Negative	negative	5.0	not done		negative	86.0
692	693.0	Negative	negative	2.0	not done		not done
693	694.0	Negative	negative	9.0	not done		negative	65.0
694	695.0	Negative	negative	5.0	not done		not done
695	696.0	Negative	negative	9.0	not done		not done
696	697.0	Negative	negative	4.0	not done		not done
697	698.0	Negative	negative	5.0	not done		not done
698	699.0	Negative	negative	8.0	not done		negative	83.0
699	700.0	Negative	negative	6.0	not done		negative	74.0
700	701.0	Negative	negative	3.0	not done		negative	56.0
701	702.0	Negative	negative	6.0	not done		negative	46.0
702	703.0	Negative	negative	5.0	not done		negative	98.0
703	704.0	Negative	negative	3.0	not done		negative	65.0
704	705.0	Negative	negative	9.0	not done		not done
705	706.0	Negative	negative	7.0	not done		negative	56.0
706	707.0	Negative	negative	9.0	not done		not done
707	708.0	Negative	negative	7.0	not done		negative	82.0
708	709.0	Negative	negative	9.0	not done		negative	45.0
709	710.0	Negative	negative	4.0	not done		negative	32.0
710	711.0	Negative	negative	4.0	not done		negative	22.0
711	712.0	Negative	negative	8.0	not done		not done
712	713.0	Negative	negative	6.0	not done		negative	86.0
713	714.0	Negative	negative	2.0	not done		negative	45.0
714	715.0	Negative	negative	5.0	not done		negative	58.0
715	716.0	Negative	negative	8.0	not done		negative	66.0
716	717.0	Negative	negative	6.0	not done		not done
717	718.0	Negative	negative	4.0	not done		negative	44.0
718	719.0	Negative	negative	8.0	not done		negative	63.0
719	720.0	Negative	negative	6.0	not done		not done
720	721.0	Negative	negative	9.0	not done		not done
721	722.0	Negative	negative	5.0	not done		negative	32.0
722	723.0	Negative	negative	4.0	not done		not done
723	724.0	Negative	negative	6.0	not done		negative	78.0
724	725.0	Negative	negative	8.0	not done		negative	68.0
725	726.0	Negative	negative	9.0	not done		not done
726	727.0	Negative	negative	8.0	not done		not done
727	728.0	Negative	negative	6.0	not done		negative	76.0
728	729.0	Negative	negative	7.0	not done		negative	95.0
729	730.0	Negative	negative	4.0	not done		negative	56.0
730	731.0	Negative	negative	6.0	not done		negative	66.0
731	732.0	Negative	negative	4.0	not done		negative	43.0
732	733.0	Negative	negative	9.0	not done		not done
733	734.0	Negative	negative	8.0	not done		not done
